# Supplementary material for: Genomic variations and epigenomic landscape of the Medaka Inbred Kiyosu-Karlsruhe (MIKK) panel
Source: Genome Biol. 2022 Feb 21;23:58. doi: 10.1186/s13059-022-02602-4 (PMC8862245; doi:10.1186/s13059-022-02602-4)
Supplement: Supplementary file 1 — Additional file 1: Table S1. Nanopore sequencing metrics. Metrics from ONT PromethION sequencing. [file 13059_2022_2602_MOESM1_ESM.xlsx]

## Sheet: Table 1. Sequencing statistics
Line id	Illumina Sequencing		Nanopore Sequencing
	Number of reads	Mean coverage	Number of reads	Number of bases	Reads N50	Mean coverage	Mean read identity
2020-01-11	169553070	32.65	2111942	13176887417	7466	15.35	0.862
117-2	200187368	38.71	3459817	21776868976	7702	25.21	0.873
131-1	169649290	32.59	4225169	25777033353	7356	29.1	0.864
134-1	174701018	33.77	2690576	17456163186	7922	19.93	0.872
134-2	167955868	32.47	4437475	28239661688	7681	30.85	0.873
2020-01-04	177558730	33.98	2941439	17670887579	7328	20.6	0.868
2020-02-04	162661448	31.24	3449802	21432764502	7726	25	0.867
69-1	175360546	33.72	2674348	15787991161	7121	18.35	0.862
2020-01-07	169521230	32.71	2809465	17587526794	7760	20.47	0.87
2020-02-07	175632592	34.05	3308450	18942551827	7198	22.21	0.87
79-2	197761366	38.2	2892890	17514467818	7281	20.22	0.86
80-1	161343606	31.17	2029014	11835036173	7033	13.78	0.862
Median	172175154	33.215	2.91716e+06	1.76292e+10	7411	20.535	0.8675
Sum	2101886132	405.26	37030387	227197840474	89574	261.07	10.403
