# Supplementary material for: Genomic variations and epigenomic landscape of the Medaka Inbred Kiyosu-Karlsruhe (MIKK) panel
Source: Genome Biol. 2022 Feb 21;23:58. doi: 10.1186/s13059-022-02602-4 (PMC8862245; doi:10.1186/s13059-022-02602-4)
Supplement: Supplementary file 3 — Additional file 3: Table S2. Individual assembly metrics. Metrics from individual assemblies including BUSCO, k-mer completeness, and QV measures. [file 13059_2022_2602_MOESM3_ESM.xlsx]

## Sheet: S2  BUSCO completeness
Line id	BUSCO complete	BUSCO duplicated	BUSCO fragmented	BUSCO missing	Merqury completeness	Medain Merqury QV
2020-01-11	1647	2	175	1818	72.1	18.3
117-2	2414	18	189	1037	82.4	20.7
131-1	2448	7	186	1006	75.6	19.5
134-1	2255	8	164	1221	79.3	19.9
134-2	2525	18	171	944	82.7	21.3
2020-01-04	2049	11	181	1410	78.4	19.6
2020-02-04	2226	10	187	1227	79.7	19.6
69-1	1778	4	170	1692	75.2	18.9
2020-01-07	2191	8	172	1277	79.8	19.9
2020-02-07	2146	14	185	1309	79.8	19.8
79-2	1872	5	176	1592	76.2	19.1
80-1	1352	2	165	2123	67.8	17.6
