# Supplementary material for: Genomic variations and epigenomic landscape of the Medaka Inbred Kiyosu-Karlsruhe (MIKK) panel
Source: Genome Biol. 2022 Feb 21;23:58. doi: 10.1186/s13059-022-02602-4 (PMC8862245; doi:10.1186/s13059-022-02602-4)
Supplement: Supplementary file 4 — Additional file 4: Table S3. Graph segment alignments to reference genomes. Percentage of graph segments aligned to HdrR, HNI, and HSOK reference genomes. and shared across 12 MIKK panel lines. [file 13059_2022_2602_MOESM4_ESM.xlsx]

## Sheet: Table 3. Reference usage sample
	Counts							Percentage
	HDRR	HNI	HSOK	MIKK	HDRR+	HNI+	HSOK+	HDRR	HNI	HSOK	MIKK	HDRR+	HNI+	HSOK+
2020-01-04	560526	19024.3	6141.52	73295.3	257.824	455.508	114.033	0.849521	0.0288329	0.00930796	0.111085	0.000390752	0.000690358	0.000172826
2020-02-04	558336	18930.7	5976.85	73384.5	50.5594	457.646	116.391	0.8495	0.0288028	0.00909368	0.111653	7.69252e-05	0.0006963	0.000177088
2020-01-07	561589	18978.4	6050.61	73361.7	202.212	440.542	107.477	0.849952	0.0287233	0.00915746	0.111031	0.000306044	0.00066675	0.000162664
2020-02-07	558452	18879.5	5994.69	73099.3	181.32	446.001	107.274	0.849796	0.028729	0.00912212	0.111235	0.000275915	0.00067868	0.000163239
2020-01-11	559017	18923.3	5948.87	72381.7	29.8716	453.901	110.479	0.851038	0.0288086	0.00905645	0.110193	4.54761e-05	0.000691011	0.000168192
69-1	559606	18863.6	6088.76	73673	46.5637	458.011	128.786	0.849349	0.0286305	0.0092413	0.111818	7.06726e-05	0.000695153	0.000195467
79-2	555906	18858.3	5976.99	71982.7	71.1037	462.761	115.741	0.850824	0.028863	0.0091479	0.110171	0.000108826	0.000708264	0.000177143
80-1	557249	18924.2	5963.82	71903.6	21.1051	442.218	115.718	0.851256	0.0289086	0.00911035	0.10984	3.22402e-05	0.000675534	0.000176771
117-2	562918	18879.1	5957.33	72681.6	43.9861	446.25	108.163	0.851571	0.02856	0.00901214	0.109951	6.65414e-05	0.000675079	0.000163627
131-1	550696	44150.4	6214.53	64120.6	53.6862	872.514	110.396	0.8266	0.0662701	0.00932806	0.0962455	8.05834e-05	0.00130965	0.000165705
134-1	560847	19024.3	6024.09	71533.8	212.421	464.813	109.325	0.852072	0.0289029	0.00915215	0.108678	0.000322722	0.000706171	0.000166093
134-2	559395	18943.9	6080.78	71696.1	174.25	470.31	120.381	0.851593	0.0288392	0.00925705	0.109146	0.000265268	0.000715975	0.000183262
	Counts				Percentage
	HDRR + unanchored	HNI + unanchored	HSOK + unanchored	MIKK	HDRR + unanchored	HNI + unanchored	HSOK + unanchored	MIKK
2020-01-04	560784	19479.9	6255.56	73295.3	0.849911	0.0295232	0.00948078	0.111085
2020-02-04	558387	19388.4	6093.24	73384.5	0.849577	0.0294991	0.00927076	0.111653
2020-01-07	561791	19418.9	6158.09	73361.7	0.850258	0.0293901	0.00932013	0.111031
2020-02-07	558633	19325.5	6101.96	73099.3	0.850072	0.0294077	0.00928536	0.111235
2020-01-11	559047	19377.2	6059.35	72381.7	0.851083	0.0294996	0.00922464	0.110193
69-1	559652	19321.6	6217.55	73673	0.849419	0.0293257	0.00943677	0.111818
79-2	555977	19321.1	6092.73	71982.7	0.850933	0.0295713	0.00932504	0.110171
80-1	557271	19366.4	6079.54	71903.6	0.851288	0.0295842	0.00928713	0.10984
117-2	562962	19325.4	6065.49	72681.6	0.851638	0.0292351	0.00917577	0.109951
131-1	550750	45022.9	6324.92	64120.6	0.826681	0.0675798	0.00949376	0.0962455
134-1	561059	19489.1	6133.42	71533.8	0.852394	0.029609	0.00931825	0.108678
134-2	559569	19414.2	6201.16	71696.1	0.851858	0.0295552	0.00944031	0.109146
Median					0.850596	0.0295114	0.00931919	0.110182
	HDRR_1	HDRR_2	HDRR_3	HDRR_4	HDRR_5	HDRR_6	HDRR_7	HDRR_8	HDRR_9	HDRR_10	HDRR_11	HDRR_12	HDRR_13	HDRR_14	HDRR_15	HDRR_16	HDRR_17	HDRR_18	HDRR_19	HDRR_20	HDRR_21	HDRR_22	HDRR_23	HDRR_24	HDRR_MT
2020-01-04	31451.8	20514.1	27057.4	25806.4	26340	23787.9	24518.1	18249.2	24779.5	24753.9	22643.5	24684.9	25258.7	26825.7	21958	23782.4	23549.1	22740.6	18688.1	19019.8	24053.7	21484.7	21898.7	16654.5	25.3409
2020-02-04	30395	20482.6	27097	25467.3	26373.3	23535.5	24833.3	18374.4	24971.9	24386.4	22576.5	24494.1	25338.7	26825.4	21784.4	23455.7	23208.1	22804.2	18727.2	18799.8	24125.1	21748	21758.7	16752.2	21.7417
2020-01-07	31146.1	20455.9	27405.3	26006.6	26575.9	23640.7	24868.2	18491.6	24776.3	24629.4	22805.9	24714.8	25469.2	26245.5	21933.8	23769.4	23671.8	23016.8	18375.3	19158.9	24204.6	21313.4	22062.1	16828.5	23.2208
2020-02-07	30481.8	20829.1	27471.6	25634.7	26305.8	23550.7	24352.8	18383.3	24610	24652.6	22543.4	24701.4	25362.3	26244.1	21812.4	23715.1	23711	22712.7	18408.5	18679.1	24138.4	21360.4	21896.3	16872	22.1497
2020-01-11	30313.6	20628.2	26996.3	25534.5	26451.1	23479.6	24522	18456.9	24497.4	24578.3	22436.5	24493.3	25288.3	27398.6	21936.9	23458.2	23623.9	22829.3	18621.5	18963.1	24339.1	21527.8	21784.6	16834.1	24.0341
69-1	30193.6	21035.8	26946.7	26124.3	26466.4	23579.4	24352.4	18425.4	24733.7	24402.2	22619.4	24394.1	25241.4	26608.9	22067.3	23573.4	23487	22920.6	18950.7	18922.5	24371.8	21786.5	21784.1	16595.1	22.9292
79-2	30185.7	20438.2	27003.2	25673.7	26206	23340	24268.4	18343.9	24703.7	24282.4	22405.5	24785.2	25288	26488.5	21990.7	23357.1	23380.4	22507.8	18657.4	18898.6	24286.8	21394.8	21293.1	16702.9	23.7638
80-1	30291.7	20550.3	26952.4	25971.2	26386.9	23501.1	24535.5	18317.1	24584.4	24363.7	22497.3	24501.2	25123.4	26871.9	21757.6	23118	23599.7	22691.7	18474.4	19266.9	24386.3	21355.5	21582.9	16547.9	20.4315
117-2	30499.4	21000.1	27358.9	25780.4	26572.4	23836.9	24704.5	18640	24812	24673.6	22708.4	24745.8	25638.5	26896.3	22163.7	23731.2	23674.7	22869.8	18816.8	19245.6	24543.3	21889.8	21401.7	16697	16.5378
131-1	29401	19843.8	27258.7	23453.6	27171.2	24406.9	25087.7	17715.8	25534.1	22332.8	23111.6	24715.5	25933	26401.4	20155	23765.9	23567.1	22087.7	18853.6	19543.9	21273.7	22395.7	20191.4	16471.3	24.0899
134-1	31232.1	20294	27504.5	26080.1	26386.4	23673.4	24369.6	18544.6	24858.6	24421.6	22432.9	24508.4	25418.1	26568.8	22119.2	23584.4	23528.9	23000.1	18744.4	19078	24207.6	21655.5	21979.8	16632.9	23.1834
134-2	31046.2	20798.5	27197.1	26101.6	26203.4	23687.5	24321.7	18388.8	24572.6	24308.2	22403.9	24383.6	25201.8	26942.1	22032.9	23628.7	23434.7	22729.5	18820	18995.8	24072.7	21451.1	22016.1	16633.4	23.0238
