# Supplementary material for: Genomic variations and epigenomic landscape of the Medaka Inbred Kiyosu-Karlsruhe (MIKK) panel
Source: Genome Biol. 2022 Feb 21;23:58. doi: 10.1186/s13059-022-02602-4 (PMC8862245; doi:10.1186/s13059-022-02602-4)
Supplement: Supplementary file 5 — Additional file 5: Table S4. Graph segments shared across MIKK panel lines. Percentage of graph segments shared between the 12 MIKK panel lines. [file 13059_2022_2602_MOESM5_ESM.xlsx]

## Sheet: Table 4. Segment usage statisti
	Counts				Percentage
	12 sample contig	6 sample contig	2 sample contig	1 sample contig	12 sample contig	6 sample contig	2 sample contig	1 sample contig	more than 6	less than 6
2020-01-04	54276.5	6446.21	3755.44	1093.76	0.82774	0.0983075	0.0572721	0.0166803	0.926048	0.0739524
2020-02-04	53601.3	6384.35	3634.11	1210.93	0.826789	0.0984772	0.0560555	0.0186784	0.925266	0.0747338
2020-01-07	54184.1	6282.93	3603.47	1075.46	0.831734	0.0964439	0.0553138	0.0165084	0.928178	0.0718222
2020-02-07	53880.6	6249.84	3577.65	1071.03	0.831759	0.0964792	0.0552284	0.0165335	0.928238	0.0717619
2020-01-11	53320	6302.26	3606.57	1386.53	0.825191	0.097535	0.055816	0.0214582	0.922726	0.0772742
69-1	53830	6510.78	3802.22	1376.3	0.82159	0.099372	0.0580321	0.0210061	0.920962	0.0790381
79-2	53448.7	6297.93	3674.85	1364.91	0.824999	0.0972107	0.0567225	0.0210678	0.92221	0.0777903
80-1	53162.8	6279.82	3743.69	1363.02	0.823599	0.0972872	0.0579974	0.021116	0.920887	0.0791133
117-2	53587.7	6285.99	3490.53	1393.21	0.827514	0.0970698	0.0539016	0.0215144	0.924584	0.0754159
131-1	50712.8	6497.11	8228.24	19248.5	0.598829	0.0767193	0.0971609	0.227291	0.675548	0.324452
134-1	53396.9	6238.05	3421.14	1419.24	0.828176	0.0967509	0.0530611	0.0220121	0.924927	0.0750732
134-2	53420.8	6294.32	3308.33	1113.77	0.832914	0.0981384	0.0515821	0.0173654	0.931052	0.0689475
Median					0.827152	0.0972489	0.0559357	0.0210369	0.924755	0.0752446
