# Supplementary material for: Genomic variations and epigenomic landscape of the Medaka Inbred Kiyosu-Karlsruhe (MIKK) panel
Source: Genome Biol. 2022 Feb 21;23:58. doi: 10.1186/s13059-022-02602-4 (PMC8862245; doi:10.1186/s13059-022-02602-4)
Supplement: Supplementary file 6 — Additional file 6: Table S5. High-quality graph alternative paths. Genome coordinates for 19 MIKK panel-specific high-quality graph alternative paths. [file 13059_2022_2602_MOESM6_ESM.xlsx]

## Sheet: Table 5. Graph alternative dive
HdrR locus	HdrR segment start	HdrR segment end	Number of alternative segments	Number of alternative MIKK segments	Number of alternative HNI segments	Number of alternative HSOK segments	Total length of alternative segments	Median identity of alternative segments	DNA-seq samples supporting alt path	RNA-seq samples supporting alt path	Number of annotated exons overlapped	Annotated gene overlapped	IDs of alternative segments
HDRR_21:27476540-27507741	s575078	s575094	7	6	1	0	31567	0.249029	12	49	14	ENSORLG00000018162 ENSORLG00000022858	s933636 s933627 s933625 s776390 s933634 s933626 s933618
1:28313937-28334544	s27476	s27496	1	1	0	0	28755	0.1625	2	14	16	ENSORLG00000028954 ENSORLG00000011449 ENSORLG00000011469	s1029793
18:24441731-24455814	s501739	s501759	2	2	0	0	26104	0.158425	12	42	17	ENSORLG00000020600	s1073563 s1013541
19:1264872-1268714	s508796	s508801	1	1	0	0	23091	0.329773	9	15	4	ENSORLG00000024348	s1063055
2:11750121-11803708	s45431	s45451	1	1	0	0	20334	0.293178	7	12	25	ENSORLG00000001809	s1021577
2:1761679-1776422	s37795	s37806	2	0	2	0	20318	0.08887	12	30	3	ENSORLG00000022471	s658979 s658983
11:2928816-2949385	s290830	s290832	1	1	0	0	19629	0.151033	5	50	2	ENSORLG00000024388 ENSORLG00000026682	s992562
11:20638485-20643966	s307371	s307376	1	0	1	0	17335	0.223931	12	50	1	ENSORLG00000010193	s712659
5:25269130-25274621	s145139	s145153	1	1	0	0	17154	0.438833	2	47	9	ENSORLG00000013091	s1028384
18:23094225-23131585	s501121	s501134	3	3	0	0	16739	0.414943	7	50	4	ENSORLG00000022972	s974666 s948392 s974668
2:1812220-1907024	s37820	s37823	1	0	1	0	16564	0.216535	11	11	11	ENSORLG00000026826 ENSORLG00000000211	s658998
13:3420451-3427494	s345365	s345378	1	1	0	0	15855	0.394167	11	9	3	ENSORLG00000001341	s1034604
4:9231102-9238656	s100179	s100189	1	1	0	0	12456	0.086348	9	19	46	ENSORLG00000018696 ENSORLG00000006099 ENSORLG00000024038	s1063151
6:27765140-27791258	s174982	s175002	1	1	0	0	12021	0.363133	6	26	10	ENSORLG00000029097 ENSORLG00000023185 ENSORLG00000015297	s918031
20:2409883-2433274	s530814	s530817	1	1	0	0	11887	0.249728	7	37	9	ENSORLG00000024603 ENSORLG00000025893 ENSORLG00000022921	s1065551
12:3769168-3780505	s318435	s318442	1	1	0	0	11400	0.376077	2	42	2	ENSORLG00000002405	s993576
6:31321108-31354342	s178775	s178782	1	1	0	0	10988	0.420175	12	28	20	ENSORLG00000028466 ENSORLG00000025658 ENSORLG00000022493 ENSORLG00000026283 ENSORLG00000029831	s1017312
7:25096755-25101297	s200344	s200347	1	1	0	0	10696	0.411563	12	19	2	ENSORLG00000016166	s1011649
14:4172544-4177254	s374971	s374978	1	1	0	0	10368	0.496845	7	50	4	ENSORLG00000000991 ENSORLG00000028417	s993534
