# Supplementary material for: Genomic variations and epigenomic landscape of the Medaka Inbred Kiyosu-Karlsruhe (MIKK) panel
Source: Genome Biol. 2022 Feb 21;23:58. doi: 10.1186/s13059-022-02602-4 (PMC8862245; doi:10.1186/s13059-022-02602-4)
Supplement: Supplementary file 7 — Additional file 7: Table S6. High-quality graph deletions. Genome coordinates for 16 MIKK panel-specific high quality graph deletions. [file 13059_2022_2602_MOESM7_ESM.xlsx]

## Sheet: Table 6. Graph deletions loci
HdrR locus	HdrR segment start	HdrR segment end	Length of gap	Samples supporting deletion	Number of annotated exons overlapped	Annotated gene overlapped	Predicted gene function	Deletion segment usage
14:10739051-10869664	s380423+	s380486+	130613	5	5	ENSORLG00000004288 ENSORLG00000025784	solute carrier family 46 member 3 Fall manly into intron of second gene	Clear reduced usage of deletion
16:15648550-15701259	s437996+	s438009+	52709	9	43	ENSORLG00000006939 ENSORLG00000006961 ENSORLG00000006905	Complement component 4	Fully deleted in majority of samples
19:11024197-11053768	s516697+	s516718+	29571	8	3	ENSORLG00000009222	SCD, acyl-CoA desaturase / lipid metabolic	Reduce usage. At least 1 isoform fully deleted.
18:22576279-22602557	s500977+	s500980+	26278	8	5	ENSORLT00000032139 ENSORLG00000029749	DNA integration + unknown ncRNA	Reduced usage of deletion
10:14825181-14849652	s273553+	s273577+	24471	8	10	ENSORLG00000026383 ENSORLG00000029815 ENSORLG00000023281 ENSORLG00000021827	protocadherin cluster / cell adhesion / calcium ion binding activity / brain	Reduced usage of deletion
18:26391943-26407221	s502595+	s502621+	15278	5	33	ENSORLG00000010593	zonadhesin / membrane / Expressed in gut.	del segment still used by all samples (heteroygote ?)
16:25053356-25068605	s444093+	s444097+	15249	2	6	ENSORLG00000030176 ENSORLG00000029558	Cell Membrane adhesion / sialic acid binding	Reduced usage of deletion
10:14960006-14975102	s273662+	s273670+	15096	10	7	ENSORLG00000029709 ENSORLG00000022222 ENSORLG00000027884	All Cell Membrane adhesion / ion binding	Clear reduced usage of deletion
21:1403241-1416829	s552520+	s552530+	13588	5	30	ENSORLG00000027647 ENSORLG00000030179 ENSORLG00000024019	All collagen-containing extracellular matrix	del segment still used by all samples (heteroygote ?)
6:4103589-4115715	s155670+	s155683+	12126	2	1	ENSORLG00000026047	unknown monocistronic gene	Reduced usage of deletion
12:27179941-27191966	s338289+	s338292+	12025	4	1	ENSORLG00000026950
5:20299593-20310932	s139977+	s139979+	11339	2	1	ENSORLG00000010732
13:30212674-30223915	s368296+	s368298+	11241	12	1	ENSORLG00000029636
9:9663320-9674535	s239571+	s239575+	11215	2	4	ENSORLG00000027013 ENSORLG00000004869 ENSORLG00000004857
19:21993135-22004171	s525489+	s525517+	11036	2	5	ENSORLG00000013649
19:7041437-7051592	s514318+	s514326+	10155	12	3	ENSORLG00000022011
