# Supplementary material for: Genomic variations and epigenomic landscape of the Medaka Inbred Kiyosu-Karlsruhe (MIKK) panel
Source: Genome Biol. 2022 Feb 21;23:58. doi: 10.1186/s13059-022-02602-4 (PMC8862245; doi:10.1186/s13059-022-02602-4)
Supplement: Supplementary file 9 — Additional file 9: Table S7. Differentially-methylated regions. Genome coordinates of all significant differentially-methylated regions in 12 MIKK panel lines. [file 13059_2022_2602_MOESM9_ESM.xls]

## Sheet: pycoMeth_summary_intervals
pvalue	chromosome	start	end	Number of nearby TSS	closest tx id	closest tx name	closest tx biotype	distance to tss
1.35677e-60	15	13014693	13015794	26	ensorlt00000004176		protein_coding	0
5.41942e-58	16	26220047	26221325	10	ensorlt00000019438	sh3bp5b-201	protein_coding	-24958
1.46081e-56	17	316390	318610	5	ensorlt00000002667		protein_coding	-155
6.735e-55	11	27686928	27688355	3	ensorlt00000017935		protein_coding	-21358
1.2221e-54	2	12169442	12171060	3	ensorlt00000028404		protein_coding	-21573
1.25198e-53	4	7874048	7875618	12	ensorlt00000006287	onecut3a-201	protein_coding	-11370
4.51818e-50	2	23361417	23362425	4	ensorlt00000007888	gart-201	protein_coding	-38910
1.55823e-47	15	1565040	1565987	13	ensorlt00000023980	galm-201	protein_coding	12910
1.7078e-45	16	7720134	7721846	20	ensorlt00000030918		protein_coding	0
3.46254e-43	8	450569	451548	25	ensorlt00000033385		protein_coding	0
4.8892e-43	8	23224550	23225428	31	ensorlt00000020885	dnase1-201	protein_coding	-3599
8.17583e-42	2	3660038	3660922	7	ensorlt00000030756		protein_coding	1339
3.41113e-41	5	19638728	19639909	3	ensorlt00000012721	ptprga-201	protein_coding	-42024
3.41113e-41	22	1816785	1817685	40	ensorlt00000040061	tc2n-202	protein_coding	3476
4.18017e-40	14	24222331	24223586	17	ensorlt00000017345	pgap2-201	protein_coding	2381
1.1109e-39	20	15042642	15043458	10	ensorlt00000009283	myrip-201	protein_coding	13518
1.54633e-39	3	309650	310584	18	ensorlt00000032145		protein_coding	3012
2.08396e-38	19	1948176	1949405	19	ensorlt00000036726		protein_coding	-2370
3.03418e-38	14	29614617	29615705	8	ensorlt00000041944	sgcd-201	protein_coding	8035
6.78616e-38	17	48535	49910	0
2.54973e-37	16	7663486	7664331	21	ensorlt00000046836	chsy1-201	protein_coding	-33723
2.97188e-37	3	7956996	7957867	0
2.01929e-36	24	10286328	10287069	16	ensorlt00000030196	mfsd4b-201	protein_coding	0
2.06079e-36	22	2405753	2407192	27	ensorlt00000027844	tbpl2-202	protein_coding	0
8.49256e-36	6	1003683	1004493	4	ensorlt00000023961	ptprz1a-201	protein_coding	53144
9.98626e-36	19	4896361	4898044	21	ensorlt00000017275	nt5c3b-202	protein_coding	1314
1.1197e-35	9	1939074	1940052	19	ensorlt00000000515		protein_coding	725
1.69618e-35	19	17667601	17668455	15	ensorlt00000035543		protein_coding	-43165
3.1382e-35	2	22706556	22707650	17	ensorlt00000007125	cdadc1-201	protein_coding	5505
4.04824e-35	2	23324373	23325538	19	ensorlt00000007888	gart-201	protein_coding	-1866
6.26305e-35	12	2187537	2190115	15	ensorlt00000001441		protein_coding	-10253
1.73033e-34	5	30060867	30062266	12	ensorlt00000034046	ensorle00000321186	protein_coding	-778
4.85713e-34	6	2209392	2211073	6	ensorlt00000028066		protein_coding	916
3.17064e-33	14	29286331	29287419	9	ensorlt00000019460	galnt10-201	protein_coding	-6650
6.67162e-33	16	29570310	29570992	20	ensorlt00000040484		protein_coding	-5962
1.05742e-32	6	4948049	4949056	12	ensorlt00000043528	ensorle00000254996	protein_coding	0
1.35392e-32	7	26640756	26641574	2	ensorlt00000028663	ensorle00000297482	protein_coding	74898
2.21789e-32	9	1940281	1941248	19	ensorlt00000000515		protein_coding	0
2.21789e-32	3	1709375	1710253	15	ensorlt00000040015	ensorle00000233640	protein_coding	-869
6.44277e-32	7	25217150	25218019	9	ensorlt00000036746	src-202	protein_coding	3421
6.52469e-32	14	19955750	19956691	7	ensorlt00000031151	rps6ka4-202	protein_coding	14624
1.47271e-31	1	1608911	1609767	12	ensorlt00000000072		protein_coding	-4370
2.20262e-31	11	14611139	14611909	17	ensorlt00000007402	si:ch73-160i9.1-201	protein_coding	912
3.62977e-31	18	19963184	19964018	10	ensorlt00000030927	si:ch211-200p22.4-204	protein_coding	35228
5.40015e-31	12	29030901	29031717	4	ensorlt00000018931	st8sia3-201	protein_coding	-55712
6.58325e-31	13	383208	383975	9	ensorlt00000032832	sst1.1-201	protein_coding	485
2.19964e-30	5	32495777	32497243	14	ensorlt00000022882		protein_coding	-3154
2.26958e-30	16	32176856	32177488	20	ensorlt00000036632		protein_coding	-20499
5.97857e-30	1	28861433	28862812	21	ensorlt00000015172	gnav1-201	protein_coding	3270
1.66601e-29	23	22979232	22979976	18	ensorlt00000021719	kcnmb4-201	protein_coding	2437
2.08072e-29	1	28858118	28859215	20	ensorlt00000015172	gnav1-201	protein_coding	6867
6.58503e-29	1	3750364	3751169	10	ensorlt00000044844	ensorle00000251461	protein_coding	1666
6.95195e-29	15	7342679	7343560	16	ensorlt00000001968	rel-201	protein_coding	-5987
7.22959e-29	12	25647768	25648719	10	ensorlt00000017046		protein_coding	10411
1.4189e-28	20	928166	929086	6	ensorlt00000024007	snx7-201	protein_coding	-9010
2.1672e-28	14	14377191	14378259	9	ensorlt00000032831	dlg4a-204	protein_coding	4297
3.34054e-28	24	2440080	2441234	16	ensorlt00000012260	bmp2-201	protein_coding	-10859
5.03322e-28	23	3850204	3850968	11	ensorlt00000011959	arntl2-201	protein_coding	8784
5.04333e-28	3	16474087	16474976	21	ensorlt00000005943	grk1-201	protein_coding	-3223
1.01434e-27	8	21261846	21262796	18	ensorlt00000024432		protein_coding	-5983
1.26797e-27	16	27924435	27925464	25	ensorlt00000037928	rnf183-201	protein_coding	-741
1.44236e-27	10	1395471	1396245	15	ensorlt00000030488	ensorle00000323183	protein_coding	-24754
2.10886e-27	12	16363111	16364076	12	ensorlt00000032401	ensorle00000287128	protein_coding	0
2.4144e-27	21	28550521	28551558	13	ensorlt00000040597	pgap1-202	protein_coding	408
2.49615e-27	22	22352474	22354554	22	ensorlt00000039937		protein_coding	-5803
4.05477e-27	12	2224110	2224947	9	ensorlt00000001474	sez6l-201	protein_coding	14584
4.79139e-27	15	29821056	29822141	28	ensorlt00000035168	mypn-203	protein_coding	-11292
5.45514e-27	20	5708409	5710353	1	ensorlt00000005184	ensorle00000045309	protein_coding	49761
5.57435e-27	23	11357678	11358382	10	ensorlt00000036581	ensorle00000229609	protein_coding	-5244
6.37811e-27	16	29379772	29380590	10	ensorlt00000020436		protein_coding	-9138
6.52588e-27	19	1970304	1971316	16	ensorlt00000003025	xrcc6-202	protein_coding	4755
6.52588e-27	13	20552384	20553114	14	ensorlt00000012890		protein_coding	25185
9.4888e-27	1	24677502	24678338	14	ensorlt00000013381		protein_coding	0
1.54138e-26	1	32088263	32088895	0
1.67669e-26	1	623809	625652	35	ensorlt00000038846		protein_coding	4162
1.68873e-26	12	2351	3432	12	ensorlt00000038400		protein_coding	-1598
1.80321e-26	8	24228402	24229097	13	ensorlt00000021320		protein_coding	-5908
6.93294e-26	5	18110054	18110576	37	ensorlt00000011708	zgc:109913-201	protein_coding	107
1.07792e-25	5	30639310	30640214	10	ensorlt00000020901	minar1-201	protein_coding	1151
1.7632e-25	13	5075595	5076908	24	ensorlt00000046329		protein_coding	-1485
2.15607e-25	2	25168675	25169329	17	ensorlt00000043834	rgn-202	protein_coding	0
2.22023e-25	17	7698575	7699743	1	ensorlt00000035149		protein_coding	96463
2.29991e-25	2	24777019	24778170	18	ensorlt00000025343	gpr180-203	protein_coding	4417
2.72357e-25	14	5903721	5904512	6	ensorlt00000031223		protein_coding	32330
4.2291e-25	22	1397307	1398265	28	ensorlt00000011491	cdkn3-201	protein_coding	589
6.23552e-25	4	4090296	4091243	19	ensorlt00000002534		protein_coding	-8750
6.97306e-25	5	5033669	5034509	6	ensorlt00000029761	erc2-205	protein_coding	7280
1.02598e-24	1	35021478	35021995	4	ensorlt00000018097	lrpap1-202	protein_coding	-23956
1.13094e-24	2	5876097	5876690	5	ensorlt00000035198		protein_coding	-4078
1.13094e-24	23	4299437	4299974	13	ensorlt00000035472		protein_coding	-2366
1.13229e-24	12	22359132	22359991	1	ensorlt00000015177	si:dkey-28o19.1-201	protein_coding	-95204
1.18764e-24	10	14786507	14787346	17	ensorlt00000042182		protein_coding	1718
1.53379e-24	22	540933	541458	14	ensorlt00000040588		protein_coding	5711
1.54935e-24	23	3916940	3917989	10	ensorlt00000012011	med21-201	protein_coding	-4364
1.68336e-24	16	7650998	7651576	14	ensorlt00000046836	chsy1-201	protein_coding	-21235
2.01589e-24	9	1409550	1410160	17	ensorlt00000032763		protein_coding	8252
2.35073e-24	4	3961215	3962076	18	ensorlt00000002422	aasdh-201	protein_coding	5858
3.81956e-24	12	26904924	26905631	25	ensorlt00000035444	zgc:92275-201	protein_coding	58
3.81956e-24	6	20546467	20547385	16	ensorlt00000012547	arsa-201	protein_coding	4183
6.28349e-24	1	514965	516003	33	ensorlt00000025024	psen2-201	protein_coding	0
6.40506e-24	24	5030022	5030720	13	ensorlt00000014194	si:ch211-59d15.9-201	protein_coding	10432
7.78775e-24	20	3838700	3839627	4	ensorlt00000041921	si:ch211-152c8.4-201	protein_coding	3017
7.92947e-24	22	981897	982941	22	ensorlt00000039506		protein_coding	9009
8.24538e-24	24	5935650	5936472	24	ensorlt00000015032	aida-202	protein_coding	531
9.61819e-24	23	16569819	16570625	0
1.16945e-23	10	30885273	30886108	10	ensorlt00000028706		protein_coding	-421
1.16945e-23	17	31123134	31123914	4	ensorlt00000042031		protein_coding	16342
2.65171e-23	12	15162968	15163491	16	ensorlt00000012487	lhx6-201	protein_coding	9889
3.92848e-23	1	27182733	27183829	11	ensorlt00000028640		protein_coding	34331
5.10329e-23	20	19218717	19219362	8	ensorlt00000041961	otud1-201	protein_coding	710
6.05177e-23	12	585385	586533	15	ensorlt00000045797	abraxas1-201	protein_coding	35139
9.16765e-23	1	4117891	4118603	13	ensorlt00000001892	fam161a-201	protein_coding	-3594
9.74016e-23	22	2110896	2112054	29	ensorlt00000035727	paplna-201	protein_coding	11519
1.86979e-22	4	24054496	24055406	25	ensorlt00000017263	rpl5-201	protein_coding	4427
1.95861e-22	23	5425417	5426464	6	ensorlt00000034117	ensorle00000321166	protein_coding	130
1.95861e-22	23	20027210	20027917	12	ensorlt00000020590	igf1-203	protein_coding	-5207
2.17068e-22	12	28841596	28842332	9	ensorlt00000018898	nars1-201	protein_coding	5993
2.50469e-22	11	743057	743651	23	ensorlt00000000364	ndufv1-201	protein_coding	-3444
2.57137e-22	19	12504461	12505627	16	ensorlt00000041307	cox7a2l-201	protein_coding	-1517
2.77119e-22	22	695759	696885	20	ensorlt00000033781		protein_coding	0
2.87785e-22	18	26965446	26965994	15	ensorlt00000013456	zgc:158564-201	protein_coding	-11716
2.91021e-22	10	22614555	22615376	5	ensorlt00000042024	sh2d1ab-201	protein_coding	5079
3.89902e-22	6	14656998	14657733	9	ensorlt00000043625	ensorle00000235123	protein_coding	14500
4.12907e-22	8	23927778	23928959	10	ensorlt00000021273		protein_coding	-5330
4.38774e-22	12	119570	120724	15	ensorlt00000023410	fktn-201	protein_coding	-3925
4.99801e-22	4	29151022	29151782	16	ensorlt00000044762	abhd17ab-201	protein_coding	2477
5.50078e-22	1	9798564	9799797	17	ensorlt00000044917	atad5b-202	protein_coding	2782
5.54559e-22	13	843260	844152	16	ensorlt00000000444	gpr171-202	protein_coding	-11642
6.08042e-22	22	13006454	13007206	23	ensorlt00000020319	cipca-201	protein_coding	-4488
6.08042e-22	23	11491524	11492321	1	ensorlt00000029749	lmo3-201	protein_coding	-16375
8.16929e-22	22	1314691	1315734	28	ensorlt00000011357	atl1-201	protein_coding	4697
8.63616e-22	8	10529387	10530017	17	ensorlt00000009920	pcyt2-201	protein_coding	3332
8.90576e-22	4	2996647	2997379	14	ensorlt00000001584	ttc39c-202	protein_coding	5249
1.2484e-21	22	16765425	16765923	22	ensorlt00000021823	zbtb8a-201	protein_coding	2381
1.55597e-21	19	6478747	6479442	4	ensorlt00000006611	pcdh15b-202	protein_coding	15093
1.60435e-21	5	8160898	8161619	24	ensorlt00000004839	glyctk-201	protein_coding	-1467
1.69175e-21	13	20116773	20117934	5	ensorlt00000038472		protein_coding	22552
1.99571e-21	20	16631626	16632154	11	ensorlt00000010173	prdm14-201	protein_coding	-13288
2.51431e-21	14	18141689	18142132	1	ensorlt00000034056		protein_coding	-89405
2.61306e-21	8	22804255	22805427	13	ensorlt00000038157	nfixb-201	protein_coding	-412
3.1181e-21	16	6706711	6707703	13	ensorlt00000003981	sqlea-201	protein_coding	-15158
3.1181e-21	20	22410541	22411239	15	ensorlt00000015867		protein_coding	2409
3.15518e-21	7	32119701	32120957	7	ensorlt00000022991	ptpn18-202	protein_coding	5390
3.23101e-21	11	17506886	17507784	15	ensorlt00000043644	trhr1b-201	protein_coding	-3896
3.57343e-21	3	310733	311234	18	ensorlt00000032145		protein_coding	2362
3.64871e-21	21	6545244	6546227	7	ensorlt00000013061		protein_coding	29862
4.03027e-21	23	24242259	24243109	8	ensorlt00000024725		protein_coding	0
4.66489e-21	2	17527010	17527903	8	ensorlt00000005301		protein_coding	6897
4.76985e-21	21	30504736	30506294	14	ensorlt00000025445	cdk5r2b-201	protein_coding	7823
5.39269e-21	3	7197460	7198055	0
5.39269e-21	9	1589475	1591451	14	ensorlt00000034707	camk2b1-202	protein_coding	4047
5.6977e-21	23	22119770	22120452	11	ensorlt00000021423	gata3-202	protein_coding	-4079
6.56012e-21	1	4118637	4119269	13	ensorlt00000001892	fam161a-201	protein_coding	-4340
7.62094e-21	16	6229218	6230088	5	ensorlt00000038734		protein_coding	-58169
7.62094e-21	11	15137293	15138266	0
8.68763e-21	19	25054523	25055315	0
8.9388e-21	19	23767931	23768794	5	ensorlt00000041349		protein_coding	-19023
9.87561e-21	21	16398621	16399269	15	ensorlt00000018618	znf142-202	protein_coding	-7362
1.18048e-20	11	1245861	1247800	14	ensorlt00000045893		protein_coding	4617
1.25686e-20	10	5874411	5875103	5	ensorlt00000036228	ensorle00000256411	protein_coding	8289
1.50816e-20	23	23958441	23959191	21	ensorlt00000038489		protein_coding	-1838
1.52293e-20	10	14801064	14801939	19	ensorlt00000037422		protein_coding	-1630
1.74573e-20	14	27182464	27183558	9	ensorlt00000029236		protein_coding	1093
1.95843e-20	9	1408998	1409453	17	ensorlt00000032763		protein_coding	8959
2.32926e-20	17	15890445	15891066	17	ensorlt00000039955		protein_coding	558
2.45969e-20	14	27054189	27055208	11	ensorlt00000018775	ompb-201	protein_coding	0
2.5502e-20	12	17111360	17112072	2	ensorlt00000047102		pseudogene	-17880
2.5502e-20	12	21967072	21967688	0
2.56528e-20	18	26148011	26148549	11	ensorlt00000041996		protein_coding	0
3.12626e-20	16	3285887	3287269	8	ensorlt00000043893	ensorle00000259624	protein_coding	-29666
3.53745e-20	11	24926874	24927679	3	ensorlt00000039168	st3gal1-201	protein_coding	22926
4.81189e-20	3	1722806	1724495	15	ensorlt00000046231	ensorle00000303954	protein_coding	0
5.62819e-20	22	764859	765347	16	ensorlt00000010799	slc25a21-201	protein_coding	-8535
5.92428e-20	1	35141377	35141904	12	ensorlt00000018189	rgs12b-202	protein_coding	9333
6.36048e-20	10	27306881	27307553	18	ensorlt00000013447	mmp17b-201	protein_coding	-6143
6.76103e-20	21	22070147	22070650	23	ensorlt00000026984	pdk1-201	protein_coding	3295
8.07564e-20	11	615230	616062	9	ensorlt00000038868		protein_coding	-17281
9.17783e-20	12	25549614	25550239	7	ensorlt00000017020		protein_coding	180
1.08193e-19	20	25878887	25879373	8	ensorlt00000017658	map3k15-201	protein_coding	-10450
1.12693e-19	5	24228784	24229902	4	ensorlt00000027077		protein_coding	3737
1.31438e-19	2	22106831	22107455	18	ensorlt00000006662	retreg2-201	protein_coding	-966
1.5705e-19	14	3337596	3338053	20	ensorlt00000000930	hspb11-201	protein_coding	242
2.58817e-19	3	127750	128241	6	ensorlt00000041940	ensorle00000288293	protein_coding	-12777
2.86009e-19	5	1990841	1991259	15	ensorlt00000039913		protein_coding	-6769
2.87181e-19	9	2218961	2219864	9	ensorlt00000000844	camsap1b-202	protein_coding	-39759
2.907e-19	2	21398761	21399491	12	ensorlt00000006058	ensorle00000053070	protein_coding	-2687
3.99783e-19	13	16608685	16609984	20	ensorlt00000042348		protein_coding	10801
4.19683e-19	6	6578463	6579102	9	ensorlt00000044060	ensorle00000318260	protein_coding	7774
4.33825e-19	18	6918400	6919886	6	ensorlt00000041771		protein_coding	-986
5.52855e-19	24	10287660	10288456	16	ensorlt00000030196	mfsd4b-201	protein_coding	-918
5.84267e-19	11	5652296	5652907	25	ensorlt00000026443	ensorle00000227132	snorna	2717
6.07941e-19	5	1068634	1069362	1	ensorlt00000045069		protein_coding	74615
6.08305e-19	19	15547380	15547780	13	ensorlt00000014130	col1a1b-201	protein_coding	-3143
6.24904e-19	16	21866168	21866901	16	ensorlt00000045075		protein_coding	11855
7.05894e-19	24	15119772	15120578	26	ensorlt00000021183		protein_coding	3578
8.00725e-19	2	11910403	11910923	10	ensorlt00000029814		protein_coding	-4142
8.50583e-19	10	14804798	14805646	20	ensorlt00000034443		protein_coding	1459
9.11346e-19	23	20253930	20254850	11	ensorlt00000020694	itfg2-203	protein_coding	-10250
1.10716e-18	9	22120347	22121367	2	ensorlt00000037495	galnt9-201	protein_coding	-19700
1.10716e-18	12	20708042	20708556	7	ensorlt00000043012	musk-204	protein_coding	-44239
1.25619e-18	18	13357355	13357783	19	ensorlt00000007486		protein_coding	3955
1.3806e-18	22	16665847	16666747	4	ensorlt00000021806	ralgapa2-201	protein_coding	-43175
1.51055e-18	3	20221759	20222408	15	ensorlt00000041341	rassf10-201	protein_coding	146
1.52254e-18	24	13782409	13783142	21	ensorlt00000020422	znf513a-201	protein_coding	5325
1.52257e-18	11	19729004	19729959	18	ensorlt00000011779	eya3-201	protein_coding	-7445
1.59782e-18	4	23160114	23160828	6	ensorlt00000031450	ensorle00000232160	protein_coding	-2973
1.68549e-18	12	27004015	27004580	26	ensorlt00000035850	galnt11-201	protein_coding	7260
1.74651e-18	11	11458630	11459512	18	ensorlt00000036767	ensorle00000280931	protein_coding	-1741
1.86376e-18	4	6524902	6525641	16	ensorlt00000004668	wwc3-201	protein_coding	-6144
2.09169e-18	20	3801974	3802772	4	ensorlt00000037801	si:ch211-152c8.5-201	protein_coding	-14137
2.61674e-18	16	8743401	8744024	3	ensorlt00000042147	fzd1-201	protein_coding	5930
2.62088e-18	23	13944001	13944421	11	ensorlt00000036702	adipor2-201	protein_coding	20676
2.74368e-18	23	24125549	24126109	14	ensorlt00000038775		protein_coding	4320
2.80767e-18	23	20369345	20370786	20	ensorlt00000020777	tspan9b-201	protein_coding	-5980
3.00012e-18	16	30567648	30568275	5	ensorlt00000020717	mios-201	protein_coding	13842
4.08783e-18	24	22687408	22688085	5	ensorlt00000027025		protein_coding	17286
5.67254e-18	8	821160	821688	52	ensorlt00000037560		protein_coding	-3390
6.00918e-18	1	729239	730182	30	ensorlt00000030232	si:dkey-202b17.4-201	protein_coding	-417
6.16564e-18	8	3718774	3719076	16	ensorlt00000002477	shank1-202	protein_coding	17325
6.16564e-18	21	22980897	22981971	23	ensorlt00000022100		protein_coding	12396
6.99869e-18	12	1508569	1510399	24	ensorlt00000000650	tor4aa-201	protein_coding	-1525
7.05845e-18	12	26614553	26615453	12	ensorlt00000028531	ensorle00000320700	protein_coding	-208
7.65339e-18	17	12628071	12629156	11	ensorlt00000042322	rasal2-201	protein_coding	-16291
8.52728e-18	3	36324758	36325465	15	ensorlt00000019462	tph1b-201	protein_coding	640
8.79924e-18	23	22981297	22981876	18	ensorlt00000021719	kcnmb4-201	protein_coding	537
9.32756e-18	12	29701983	29702399	4	ensorlt00000019198	dcc-202	protein_coding	7506
1.00645e-17	12	27801264	27802238	14	ensorlt00000018502	gadd45gb.1-201	protein_coding	2560
1.10511e-17	18	28932190	28932955	19	ensorlt00000015648	rbm4.1-201	protein_coding	-11088
1.13161e-17	21	30511699	30512139	14	ensorlt00000025445	cdk5r2b-201	protein_coding	1978
1.26411e-17	13	11568006	11568822	8	ensorlt00000006503	cadm1b-202	protein_coding	0
1.52575e-17	12	7833845	7834230	29	ensorlt00000034253		protein_coding	18188
1.5348e-17	11	24852590	24853019	5	ensorlt00000025955	ola-mir-30d-201	mirna	-5373
1.77713e-17	4	7984704	7985398	12	ensorlt00000006359	amh-201	protein_coding	2566
2.0084e-17	7	2939062	2940188	5	ensorlt00000042263	si:ch211-236h17.3-201	protein_coding	-10101
2.12424e-17	13	19621325	19621721	7	ensorlt00000012081	inpp5ka-201	protein_coding	-4859
2.22984e-17	6	27378937	27379351	25	ensorlt00000018754	b3gnt9-201	protein_coding	-4895
2.37652e-17	3	1396019	1396951	17	ensorlt00000046089		protein_coding	12691
2.38767e-17	22	13103173	13103711	30	ensorlt00000020433	zgc:163014-201	protein_coding	0
2.45657e-17	12	5769620	5770439	23	ensorlt00000004232	tor1-203	protein_coding	-1087
2.48037e-17	16	32827497	32828400	13	ensorlt00000028003		protein_coding	-3001
2.64051e-17	1	2071678	2072757	21	ensorlt00000032647	ccsapa-201	protein_coding	523
2.87081e-17	19	463565	464676	39	ensorlt00000025672		protein_coding	-163
2.96106e-17	16	31046110	31046880	5	ensorlt00000037173	etv1-201	protein_coding	-18240
2.99349e-17	12	14506415	14506927	24	ensorlt00000011728	mpx-206	protein_coding	-1317
3.22747e-17	17	6119132	6119600	14	ensorlt00000006622	si:rp71-39b20.4-202	protein_coding	-4799
3.46928e-17	2	15990817	15991357	7	ensorlt00000038436	ensorle00000268103	protein_coding	-14405
3.46928e-17	5	326699	327295	12	ensorlt00000033424		protein_coding	20702
3.5595e-17	2	24401329	24402075	18	ensorlt00000023422		protein_coding	-86
3.58629e-17	19	17314751	17315570	7	ensorlt00000022995		protein_coding	-27659
3.98085e-17	12	25607476	25608245	11	ensorlt00000017046		protein_coding	50885
4.32166e-17	9	4839534	4839978	15	ensorlt00000039474		protein_coding	2392
4.37234e-17	9	1178641	1179558	10	ensorlt00000029933	dmrt3a-201	protein_coding	-2558
4.72293e-17	16	1083033	1084137	24	ensorlt00000045337	znf576.1-203	protein_coding	2520
5.76128e-17	13	11128724	11129602	13	ensorlt00000032009	socs9-202	protein_coding	-37958
6.04172e-17	12	30258650	30259150	13	ensorlt00000044527	lmo4a-201	protein_coding	-29856
6.3738e-17	20	1380297	1380848	4	ensorlt00000022279		protein_coding	4019
6.55773e-17	10	30849295	30849722	10	ensorlt00000033724	ensorle00000291432	protein_coding	-1289
7.73794e-17	5	4755621	4756745	14	ensorlt00000030296		protein_coding	-15480
9.21607e-17	9	7380883	7381458	11	ensorlt00000004429	hsd17b4-201	protein_coding	27456
1.04687e-16	1	35688977	35689469	20	ensorlt00000044924	ndufb7-201	protein_coding	2363
1.10039e-16	13	3186102	3187164	15	ensorlt00000001341	lgals4-203	protein_coding	-3660
1.38673e-16	18	29918080	29918514	14	ensorlt00000015406	slx1b-201	protein_coding	30702
1.5201e-16	12	17093218	17094071	2	ensorlt00000047102		pseudogene	0
1.63855e-16	7	12745711	12746107	14	ensorlt00000009958	hoxc8-201	protein_coding	-1442
2.01207e-16	19	15739866	15740589	11	ensorlt00000029278	ensorle00000319951	protein_coding	-11983
2.18722e-16	10	27120925	27121360	7	ensorlt00000026894		protein_coding	-6805
2.18722e-16	19	18836048	18836626	4	ensorlt00000015233	pdk2a-201	protein_coding	-17559
2.23059e-16	3	1308432	1309394	16	ensorlt00000041254	gch1-201	protein_coding	-818
2.61346e-16	13	966887	967785	18	ensorlt00000028023	cox7a1-204	protein_coding	-528
2.6255e-16	2	10264792	10265424	18	ensorlt00000001425	f7l-201	protein_coding	1487
2.86747e-16	23	7692582	7692981	0
3.06937e-16	3	5675283	5675936	17	ensorlt00000029422	rpl12-202	protein_coding	4570
3.10498e-16	23	9502612	9503172	8	ensorlt00000023045	slc26a5-201	protein_coding	13021
3.23022e-16	18	19463064	19463790	10	ensorlt00000010277	pacs1-204	protein_coding	7229
3.47325e-16	15	19015085	19015747	11	ensorlt00000007120	zranb1b-202	protein_coding	-15415
3.66582e-16	18	28735493	28736045	10	ensorlt00000014219		protein_coding	6655
3.75411e-16	10	30520209	30520722	5	ensorlt00000014540	tmed9-201	protein_coding	35482
4.17437e-16	6	26415548	26416384	16	ensorlt00000017542	zfpm1-204	protein_coding	2790
4.20766e-16	1	16885030	16885688	21	ensorlt00000008885	anp32b-201	protein_coding	18163
4.21772e-16	13	966300	966880	15	ensorlt00000028023	cox7a1-204	protein_coding	0
4.49443e-16	21	22398142	22399003	12	ensorlt00000038383	atp5mc3b-201	protein_coding	-10559
4.57956e-16	17	10366324	10367572	19	ensorlt00000037251	ensorle00000260783	protein_coding	2347
5.06881e-16	2	1710178	1710982	16	ensorlt00000000036	inpp4ab-204	protein_coding	16132
5.07e-16	11	231563	232404	17	ensorlt00000037664	scrt1a-201	protein_coding	6563
5.38831e-16	22	1070380	1071255	20	ensorlt00000024587	exd2-201	protein_coding	-2636
5.69206e-16	24	13999201	13999843	26	ensorlt00000031356	xkr6b-201	protein_coding	-14497
6.59187e-16	20	5697588	5698201	1	ensorlt00000005184	ensorle00000045309	protein_coding	61913
6.71253e-16	21	30843135	30844430	10	ensorlt00000046154		protein_coding	580
6.77193e-16	23	9778861	9779205	6	ensorlt00000038742		protein_coding	-1867
6.77193e-16	7	25211292	25212274	11	ensorlt00000020242	kcng1-201	protein_coding	0
6.77193e-16	1	1875134	1875587	18	ensorlt00000044320		protein_coding	-7541
7.19664e-16	17	30526601	30527025	17	ensorlt00000022578	admp-204	protein_coding	-1020
7.34255e-16	15	11437779	11438647	2	ensorlt00000038174		protein_coding	-74895
7.52122e-16	11	2882502	2883191	5	ensorlt00000039738	zhx1-201	protein_coding	30388
7.97376e-16	24	6328489	6329255	23	ensorlt00000015316	nek2-201	protein_coding	3934
8.00663e-16	16	27790858	27791399	28	ensorlt00000019954	fli1b-204	protein_coding	-2779
8.04856e-16	12	30521060	30521655	8	ensorlt00000043211	slc27a6-201	protein_coding	10387
9.52367e-16	21	22399058	22399465	12	ensorlt00000038383	atp5mc3b-201	protein_coding	-11475
9.77064e-16	10	28108956	28109528	11	ensorlt00000013913	cpxm1b-201	protein_coding	-10260
9.95046e-16	9	19743752	19744348	14	ensorlt00000030737		protein_coding	-198
9.97386e-16	23	23318374	23319063	20	ensorlt00000047032		protein_coding	3565
1.06142e-15	9	30999544	31002643	19	ensorlt00000033252		protein_coding	0
1.11083e-15	7	6883941	6885056	18	ensorlt00000003864	hyal3-201	protein_coding	0
1.18952e-15	11	1019052	1020249	4	ensorlt00000032046	ensorle00000244066	protein_coding	-2608
1.21084e-15	8	682253	683322	17	ensorlt00000031549	spns1-201	protein_coding	-10271
1.24042e-15	23	4706574	4708213	15	ensorlt00000029856	si:dkeyp-81f3.4-201	protein_coding	971
1.32722e-15	16	21563469	21563993	17	ensorlt00000033390		protein_coding	-14457
1.38395e-15	4	15186477	15187374	9	ensorlt00000041953	ensorle00000304549	protein_coding	-4079
1.39253e-15	11	14601332	14602017	18	ensorlt00000043573	si:ch73-160i9.1-202	protein_coding	3608
1.41081e-15	2	17655944	17658600	12	ensorlt00000031362		protein_coding	-8932
1.41081e-15	17	16521683	16522683	23	ensorlt00000013275	tmem69-201	protein_coding	-2903
1.46826e-15	19	8194041	8194414	34	ensorlt00000029878	zgc:56095-201	protein_coding	-8213
1.47966e-15	3	3660742	3661745	9	ensorlt00000036617	zgc:194679-201	protein_coding	9379
1.52052e-15	11	26189312	26189939	7	ensorlt00000030862		protein_coding	4734
1.88805e-15	12	751630	752309	10	ensorlt00000031199	xpo7-201	protein_coding	-12941
1.91382e-15	19	13669510	13669908	12	ensorlt00000032303		protein_coding	187
1.91382e-15	11	20444535	20445292	6	ensorlt00000012562		protein_coding	37003
1.99542e-15	12	2242971	2243555	16	ensorlt00000001474	sez6l-201	protein_coding	-3440
1.99542e-15	5	11650225	11650727	4	ensorlt00000007361	kcnd3-201	protein_coding	-2352
2.0317e-15	15	28982845	28984049	16	ensorlt00000027009	ptk7-202	protein_coding	3578
2.17479e-15	17	327867	329129	6	ensorlt00000002667		protein_coding	-11632
2.19609e-15	15	29841716	29842086	30	ensorlt00000017221	pkd2l1-201	protein_coding	703
2.65005e-15	13	22287665	22288115	14	ensorlt00000014207	fam124b-201	protein_coding	-9056
2.86375e-15	20	15021012	15021894	13	ensorlt00000009283	myrip-201	protein_coding	35082
2.94298e-15	4	6440134	6441297	9	ensorlt00000046457	ensorle00000264565	protein_coding	-9
3.56497e-15	10	28108186	28108908	11	ensorlt00000013913	cpxm1b-201	protein_coding	-9490
3.7871e-15	10	27464195	27464953	7	ensorlt00000041623	nkx1.2lb-201	protein_coding	-21023
3.86287e-15	17	19609738	19610252	11	ensorlt00000039132	neto1-201	protein_coding	-347
3.88155e-15	12	21712554	21712965	7	ensorlt00000031717	ensorle00000276051	protein_coding	23503
3.88155e-15	15	21176292	21176836	8	ensorlt00000008317	kcnma1a-202	protein_coding	51842
4.04679e-15	22	13961836	13962518	22	ensorlt00000021019	sipa1l1-201	protein_coding	8015
4.34176e-15	18	28768520	28769106	13	ensorlt00000014335		protein_coding	4916
4.9535e-15	1	17058009	17058429	12	ensorlt00000008963	cntln-203	protein_coding	39908
4.97266e-15	12	1507647	1508378	24	ensorlt00000000650	tor4aa-201	protein_coding	-603
5.17839e-15	9	4712160	4712555	4	ensorlt00000032521	ensorle00000309062	protein_coding	-4054
5.24131e-15	3	27003119	27003522	10	ensorlt00000036629		protein_coding	4420
5.24131e-15	14	24051590	24052511	18	ensorlt00000017151		protein_coding	9573
5.29679e-15	7	15146702	15147608	5	ensorlt00000046324		protein_coding	8797
5.47818e-15	11	7333897	7334542	11	ensorlt00000037743		protein_coding	-22673
5.52034e-15	1	4595628	4596338	5	ensorlt00000002123		protein_coding	-58987
5.56877e-15	5	32494259	32495109	14	ensorlt00000022882		protein_coding	-1636
5.77273e-15	3	38182297	38182967	18	ensorlt00000025190	pop4-201	protein_coding	2751
6.22745e-15	3	25634631	25635070	21	ensorlt00000029450		protein_coding	-2795
6.65804e-15	24	10512697	10513979	26	ensorlt00000042798	meis2a-202	protein_coding	0
7.06401e-15	5	11406662	11407352	18	ensorlt00000042754	ipo9-202	protein_coding	879
7.48313e-15	16	30030874	30031516	8	ensorlt00000020609	rab5ab-201	protein_coding	24146
7.59428e-15	16	30116440	30117221	8	ensorlt00000043640	satb1b-201	protein_coding	3072
7.69946e-15	23	20900099	20900559	7	ensorlt00000021140	prkcq-201	protein_coding	-16185
8.88796e-15	17	9177531	9178093	5	ensorlt00000008182		protein_coding	15832
9.14128e-15	18	29150232	29150965	15	ensorlt00000033603		protein_coding	2588
9.80505e-15	22	2609805	2610257	23	ensorlt00000013358	ap4s1-203	protein_coding	0
9.90957e-15	2	1450578	1451077	10	ensorlt00000047059		protein_coding	14872
9.90957e-15	19	21166955	21167625	11	ensorlt00000016499	adprm-201	protein_coding	2904
1.00555e-14	15	21910105	21911012	19	ensorlt00000008925	lgi1a-201	protein_coding	-2665
1.0859e-14	5	32129704	32130834	9	ensorlt00000021465	arhgef10la-202	protein_coding	22793
1.11881e-14	10	14856396	14857163	27	ensorlt00000005206		protein_coding	2393
1.16101e-14	9	2992246	2992858	8	ensorlt00000001047		protein_coding	-6264
1.17994e-14	4	6985910	6986495	17	ensorlt00000005147	sec22bb-203	protein_coding	-18142
1.22476e-14	22	20931689	20932202	5	ensorlt00000041426		protein_coding	-24171
1.33529e-14	18	12886455	12887043	22	ensorlt00000006945	gpha2-201	protein_coding	1062
1.38293e-14	1	36727157	36727840	12	ensorlt00000044572		protein_coding	-5328
1.41141e-14	3	17622436	17623450	7	ensorlt00000007084	cdh15-201	protein_coding	5783
1.44172e-14	19	1942155	1942747	17	ensorlt00000036726		protein_coding	3059
1.47261e-14	3	4724831	4725418	10	ensorlt00000033112	zgc:153993-201	protein_coding	-11414
1.49757e-14	13	32881189	32881756	9	ensorlt00000019833	gap43-201	protein_coding	21600
1.61055e-14	13	8757213	8757828	7	ensorlt00000004919	b3glcta-201	protein_coding	15233
1.97913e-14	8	24733825	24734653	17	ensorlt00000021463	orla-uha-201	protein_coding	-2852
2.04323e-14	1	1721586	1722396	16	ensorlt00000000092		protein_coding	-1863
2.05351e-14	2	18267154	18267964	10	ensorlt00000025790	en1b-201	protein_coding	5443
2.1152e-14	21	19952361	19952923	16	ensorlt00000020529	xrcc5-202	protein_coding	-7976
2.2248e-14	11	19710277	19710676	14	ensorlt00000041352	si:ch211-195b13.1-202	protein_coding	-3571
2.28849e-14	24	20024032	20024509	6	ensorlt00000022334	chrm5b-201	protein_coding	-20522
2.28849e-14	3	5934307	5934889	6	ensorlt00000028539		protein_coding	-1989
2.34984e-14	18	18616362	18616728	15	ensorlt00000030025	vax2-201	protein_coding	-1899
2.35158e-14	14	8497160	8497645	30	ensorlt00000003169		protein_coding	5445
2.35499e-14	9	15283869	15284612	20	ensorlt00000012769		protein_coding	3088
2.37747e-14	14	1717049	1717740	4	ensorlt00000000350	igsf9bb-202	protein_coding	-36610
2.42062e-14	12	2726600	2727705	6	ensorlt00000002115		protein_coding	-3897
2.42438e-14	12	3460505	3461121	18	ensorlt00000039974	pde8b-205	protein_coding	6609
2.42741e-14	21	3746604	3747136	18	ensorlt00000011217	asb11-201	protein_coding	1552
2.51824e-14	24	1526866	1528031	14	ensorlt00000031126		protein_coding	464
2.70066e-14	2	22692343	22692868	18	ensorlt00000007111	cab39l-201	protein_coding	7542
3.00348e-14	18	19823591	19824369	4	ensorlt00000010475	vbp1-201	protein_coding	1044
3.03407e-14	13	4624930	4625957	10	ensorlt00000002420		protein_coding	19989
3.056e-14	3	1708721	1708979	15	ensorlt00000040015	ensorle00000233640	protein_coding	-215
3.17124e-14	3	36008101	36008519	6	ensorlt00000019399	znf536-206	protein_coding	7860
3.18415e-14	6	27379358	27379791	25	ensorlt00000018754	b3gnt9-201	protein_coding	-5316
3.41332e-14	3	23723118	23723491	1	ensorlt00000012618	csmd1-201	protein_coding	51000
3.5382e-14	2	6465442	6466400	7	ensorlt00000037434		protein_coding	-19065
3.96955e-14	23	20359578	20360676	16	ensorlt00000020777	tspan9b-201	protein_coding	2689
3.99982e-14	12	24005181	24005499	9	ensorlt00000039083		protein_coding	-789
4.415e-14	8	5408647	5409210	17	ensorlt00000028183	rpl19-202	protein_coding	-356
5.34914e-14	9	30986675	30987503	23	ensorlt00000021793		protein_coding	3743
5.62011e-14	13	75117	75742	24	ensorlt00000025730	pgm2l1-201	protein_coding	-4769
5.7207e-14	19	23324201	23324891	13	ensorlt00000032567	nhlrc3-201	protein_coding	-9869
5.99773e-14	21	19565726	19566194	9	ensorlt00000029096	ensorle00000290067	protein_coding	-350
6.10271e-14	5	5880677	5881064	7	ensorlt00000003638	eif6-201	protein_coding	-6244
6.69377e-14	16	32217282	32219167	18	ensorlt00000029380		protein_coding	6323
6.74637e-14	4	10392623	10393002	11	ensorlt00000008428	uhrf1-201	protein_coding	5331
7.23738e-14	15	263344	264685	3	ensorlt00000032699		protein_coding	0
7.32562e-14	15	2128510	2129130	4	ensorlt00000041137	nkx6.2-201	protein_coding	32845
8.60326e-14	14	22992190	22992619	11	ensorlt00000015861	wnt11-201	protein_coding	-2008
1.04748e-13	19	9374026	9374674	25	ensorlt00000040632		protein_coding	6478
1.10755e-13	3	25635516	25635967	21	ensorlt00000029450		protein_coding	-3680
1.20934e-13	19	13063924	13064579	14	ensorlt00000013436	ensorle00000121631	protein_coding	4509
1.28189e-13	4	7745034	7745731	18	ensorlt00000006066	mbd3b-201	protein_coding	1938
1.42015e-13	9	19737455	19738051	14	ensorlt00000033200		protein_coding	-198
1.46311e-13	15	1998742	1999241	6	ensorlt00000000596	pwwp2b-201	protein_coding	-9076
1.5014e-13	1	2611213	2611524	11	ensorlt00000000296		protein_coding	-166
1.51861e-13	6	3509806	3510988	13	ensorlt00000036266		protein_coding	13650
1.54344e-13	12	1506974	1507615	24	ensorlt00000000650	tor4aa-201	protein_coding	0
1.54431e-13	4	4796272	4796804	3	ensorlt00000002820	lrrc8c-202	protein_coding	47393
1.57682e-13	23	20389803	20390481	20	ensorlt00000020804	ntn4-203	protein_coding	0
1.6704e-13	21	16382973	16383340	13	ensorlt00000018569	cyp27a7-201	protein_coding	-5682
1.69279e-13	24	12958029	12958377	13	ensorlt00000019905		protein_coding	162
1.70326e-13	17	6120060	6120416	14	ensorlt00000006622	si:rp71-39b20.4-202	protein_coding	-5727
1.7343e-13	18	478834	479856	16	ensorlt00000033284		protein_coding	7971
1.98662e-13	12	29030295	29030787	4	ensorlt00000018931	st8sia3-201	protein_coding	-55106
2.1895e-13	3	28021062	28021438	4	ensorlt00000016364	ubl7b-202	protein_coding	-933
2.1895e-13	13	30616350	30616827	9	ensorlt00000018896		protein_coding	-12221
2.28217e-13	9	19731081	19731640	14	ensorlt00000030014		protein_coding	-198
2.43627e-13	8	4632718	4633328	20	ensorlt00000036984	asb16-203	protein_coding	685
2.43627e-13	9	15214266	15214722	23	ensorlt00000033869	metazoa_srp-201	misc_rna	0
2.56255e-13	2	22900392	22901021	10	ensorlt00000037481		protein_coding	36461
2.82733e-13	8	612140	612568	19	ensorlt00000043235	doc2a-202	protein_coding	8730
2.93507e-13	15	26624238	26625330	11	ensorlt00000014370	slc29a3-201	protein_coding	3853
3.04251e-13	13	22108534	22108963	1	ensorlt00000026083	ola-mir-139-201	mirna	88465
3.20789e-13	14	29766801	29767298	13	ensorlt00000022923		protein_coding	23447
3.27505e-13	9	3925081	3925653	15	ensorlt00000044266	ensorle00000278521	protein_coding	160
3.42179e-13	18	4819124	4819609	9	ensorlt00000044640	pip4p1b-201	protein_coding	11924
3.65854e-13	1	8239555	8239869	11	ensorlt00000003235	krt97-201	protein_coding	-1113
3.89927e-13	18	24370110	24370758	19	ensorlt00000029212		protein_coding	-22382
4.05609e-13	16	14892427	14893260	14	ensorlt00000040684		protein_coding	-4743
4.1314e-13	12	767372	767939	8	ensorlt00000031199	xpo7-201	protein_coding	-28683
4.14525e-13	21	30841402	30842594	10	ensorlt00000046154		protein_coding	2416
4.28894e-13	3	6108909	6109436	7	ensorlt00000000941	zdhhc13-201	protein_coding	31621
4.43143e-13	18	17407142	17407874	11	ensorlt00000036960	si:dkey-19b23.7-201	protein_coding	-2644
4.43337e-13	18	4809817	4810670	9	ensorlt00000033229		protein_coding	-6863
4.54522e-13	5	2201543	2201965	12	ensorlt00000000276	dstyk-202	protein_coding	32184
4.67836e-13	23	23223462	23224556	20	ensorlt00000021795	tymp-201	protein_coding	10188
4.9122e-13	14	8195735	8196340	12	ensorlt00000002908	ebf1-201	protein_coding	5221
4.92434e-13	8	12265431	12265815	28	ensorlt00000033836	haghl-201	protein_coding	1648
5.16403e-13	11	5302890	5303475	9	ensorlt00000045289	ensorle00000261576	protein_coding	47893
5.70634e-13	10	27801437	27802082	10	ensorlt00000034848	pcgf3-203	protein_coding	7984
5.70634e-13	1	31512908	31514020	10	ensorlt00000032048		protein_coding	-1081
5.70634e-13	14	20705435	20706290	17	ensorlt00000014220	ggnbp2-201	protein_coding	-2064
5.75587e-13	15	12884246	12884630	25	ensorlt00000003969	lrrc73-201	protein_coding	-677
5.79991e-13	18	12892684	12893101	23	ensorlt00000043200	si:dkey-23i12.9-202	protein_coding	1784
5.89297e-13	13	2500579	2501059	33	ensorlt00000000881		protein_coding	0
6.22015e-13	2	21924581	21925598	22	ensorlt00000029702	jam2a-202	protein_coding	-388
6.23898e-13	18	24944344	24945302	2	ensorlt00000024486		protein_coding	-45710
6.9248e-13	7	32732360	32732983	13	ensorlt00000030369		protein_coding	-7651
7.22917e-13	9	12222156	12222880	32	ensorlt00000007808	pitpnm2-206	protein_coding	-10576
7.74153e-13	18	18243935	18244380	12	ensorlt00000009496		protein_coding	8549
7.74754e-13	2	421209	421786	11	ensorlt00000042693		protein_coding	2577
8.87245e-13	6	28209543	28210118	12	ensorlt00000019695	fgf6-201	protein_coding	4817
9.396e-13	17	12843318	12843754	21	ensorlt00000009588	klhl18-201	protein_coding	1558
9.40553e-13	18	26420356	26421657	13	ensorlt00000033817	gal3st4-202	protein_coding	19590
1.00706e-12	18	10423086	10423861	9	ensorlt00000005975	kcnip4-205	protein_coding	-5048
1.01526e-12	23	21431379	21432407	4	ensorlt00000034499	celf2-204	protein_coding	0
1.05239e-12	11	11338307	11338691	13	ensorlt00000006333		protein_coding	2576
1.05239e-12	21	1374712	1375068	18	ensorlt00000010296	col6a3-201	protein_coding	22016
1.17087e-12	5	31471721	31472396	4	ensorlt00000021400	lrrc38b-202	protein_coding	28394
1.18861e-12	6	24112957	24113446	8	ensorlt00000015852	jph3-201	protein_coding	-23402
1.23312e-12	15	29406135	29406554	5	ensorlt00000016728	plpp4-201	protein_coding	13537
1.24386e-12	8	1274826	1275454	3	ensorlt00000001077	grin2ca-201	protein_coding	-20868
1.36294e-12	20	21146878	21147546	24	ensorlt00000038099	si:dkey-10f23.2-204	protein_coding	-9235
1.42245e-12	10	923878	924926	2	ensorlt00000036981	ensorle00000301101	protein_coding	26967
1.45421e-12	1	7634744	7635260	3	ensorlt00000028736	neurl1aa-201	protein_coding	36551
1.50264e-12	7	25692065	25692339	9	ensorlt00000046775	pkig-201	protein_coding	4031
1.65896e-12	22	23286450	23287469	3	ensorlt00000027224	si:dkeyp-77c8.3-201	protein_coding	13956
1.72746e-12	5	6270327	6271196	7	ensorlt00000003822	pcbp4-202	protein_coding	-29799
1.91399e-12	4	10221895	10222417	4	ensorlt00000008192	zranb2-201	protein_coding	41413
1.92114e-12	16	31223998	31224660	15	ensorlt00000033158	meox2a-201	protein_coding	-18528
2.00282e-12	1	9989122	9989650	11	ensorlt00000029501		protein_coding	2407
2.0132e-12	10	25910999	25911551	7	ensorlt00000011987	si:ch73-49o8.1-202	protein_coding	6764
2.0865e-12	24	2007918	2008690	20	ensorlt00000011843	yy1-202	protein_coding	-5732
2.10472e-12	24	9541567	9542264	10	ensorlt00000047069		protein_coding	-4759
2.21481e-12	21	6765129	6765786	8	ensorlt00000013261	cerkl-201	protein_coding	2869
2.33625e-12	8	15603017	15603460	6	ensorlt00000002256	sec14l1-201	protein_coding	-2028
2.35999e-12	9	1239525	1240218	13	ensorlt00000025773	kank1a-201	protein_coding	-4471
2.39807e-12	23	22980110	22980416	18	ensorlt00000021719	kcnmb4-201	protein_coding	1997
2.40157e-12	1	1674985	1675480	18	ensorlt00000000086	hk1-201	protein_coding	10114
2.41535e-12	5	3184600	3185322	10	ensorlt00000001334	gnai2-201	protein_coding	19020
2.42893e-12	6	940141	940579	3	ensorlt00000032648	ano1-201	protein_coding	-19599
2.51797e-12	16	27883963	27884351	33	ensorlt00000031722		protein_coding	703
2.57003e-12	20	3001818	3002925	20	ensorlt00000003417	lrrc34-201	protein_coding	3031
2.57003e-12	1	13734373	13734745	10	ensorlt00000007437	serping1-201	protein_coding	672
2.70358e-12	6	28210123	28210583	12	ensorlt00000019695	fgf6-201	protein_coding	4352
2.72549e-12	20	23438207	23438938	17	ensorlt00000016512	and1-201	protein_coding	3107
2.76275e-12	13	19338850	19339228	5	ensorlt00000040726		protein_coding	-12853
2.77101e-12	21	30993045	30994231	11	ensorlt00000025821	epb41l5-201	protein_coding	25524
2.99202e-12	23	4516390	4517260	12	ensorlt00000012448		protein_coding	17531
3.16085e-12	21	2600426	2600951	15	ensorlt00000010759	si:rp71-68n21.9-201	protein_coding	1078
3.21978e-12	9	1300611	1301110	15	ensorlt00000025760	dapk1-203	protein_coding	10406
3.31086e-12	17	29769304	29769734	13	ensorlt00000041220	cacnb2b-201	protein_coding	-312
3.42047e-12	1	24888960	24889826	10	ensorlt00000013460	tab1-202	protein_coding	1923
3.68944e-12	2	24205316	24205635	15	ensorlt00000029433		protein_coding	-6434
3.84373e-12	10	14295536	14295952	22	ensorlt00000004870	wfs1b-202	protein_coding	6653
3.84373e-12	20	25505213	25505881	8	ensorlt00000043392		protein_coding	-15131
3.85101e-12	23	20372625	20373541	20	ensorlt00000020792	si:ch73-71d17.1-201	protein_coding	3849
3.94081e-12	16	6434182	6434617	15	ensorlt00000003513	nipal2-201	protein_coding	-6218
4.68638e-12	20	22395083	22395553	15	ensorlt00000015842		protein_coding	204
4.77949e-12	17	31491101	31491859	12	ensorlt00000037568		protein_coding	-2446
4.81768e-12	14	24102851	24103240	22	ensorlt00000017191	ncbp3-201	protein_coding	5339
4.84399e-12	2	7046926	7047335	6	ensorlt00000011011		protein_coding	14654
4.91426e-12	12	24474681	24475169	12	ensorlt00000015796	ralgps1-201	protein_coding	-12335
5.2045e-12	19	5401759	5402447	16	ensorlt00000033123	nhlrc2-203	protein_coding	-6004
5.43521e-12	20	23403277	23404040	22	ensorlt00000038401	apodb-201	protein_coding	14490
5.65613e-12	13	18956666	18957015	10	ensorlt00000031690	clcn2c-202	protein_coding	-19480
5.77507e-12	4	17955	18608	11	ensorlt00000027545		protein_coding	1469
5.93038e-12	20	4969578	4969927	8	ensorlt00000004882	actr3b-201	protein_coding	-17472
6.44139e-12	10	15269754	15270184	30	ensorlt00000038259	si:ch73-379j16.2-201	protein_coding	1553
6.45381e-12	9	2411810	2412881	9	ensorlt00000000971	zgc:101858-201	protein_coding	3890
6.58475e-12	3	6761957	6762923	5	ensorlt00000038720	nell1-201	protein_coding	35899
6.59516e-12	8	22949717	22950173	7	ensorlt00000033567	rad23aa-201	protein_coding	-1874
6.7481e-12	24	1448414	1448869	11	ensorlt00000011453	errb2-201	protein_coding	309
6.84504e-12	23	2019631	2020441	1	ensorlt00000011458	zgc:165507-201	protein_coding	-76265
7.19294e-12	20	15082731	15083297	11	ensorlt00000009296	ndufb4-201	protein_coding	4623
7.42554e-12	24	1628298	1629759	15	ensorlt00000031741	slc35d3-201	protein_coding	-3319
7.62132e-12	7	1985957	1987031	13	ensorlt00000032189		protein_coding	2171
7.98804e-12	19	16251497	16251924	13	ensorlt00000014639		protein_coding	7277
8.277e-12	14	28978663	28979162	7	ensorlt00000034211	ensorle00000266232	protein_coding	-29712
8.28312e-12	8	684502	685070	17	ensorlt00000031549	spns1-201	protein_coding	-12520
8.32305e-12	14	25262606	25263208	11	ensorlt00000041310	ensorle00000271894	protein_coding	-14501
8.84082e-12	2	8408946	8409297	6	ensorlt00000034772	ensorle00000274289	protein_coding	19483
8.88372e-12	4	13550211	13550579	15	ensorlt00000010343	gamt-201	protein_coding	7141
8.95154e-12	3	13703980	13704862	17	ensorlt00000004010		protein_coding	-1976
9.44814e-12	22	4279607	4280092	8	ensorlt00000030946	dicer1-202	protein_coding	24565
9.62024e-12	7	32733034	32733624	13	ensorlt00000030369		protein_coding	-8325
1.00029e-11	9	10751414	10751782	19	ensorlt00000030330		protein_coding	715
1.02183e-11	24	1453529	1453979	5	ensorlt00000011453	errb2-201	protein_coding	-4351
1.03012e-11	22	1994997	1995530	24	ensorlt00000012568		protein_coding	1200
1.11858e-11	7	5394381	5395118	7	ensorlt00000026162	ola-mir-1-1-201	mirna	3715
1.12425e-11	5	32915715	32916234	18	ensorlt00000025207	cox6c-201	protein_coding	0
1.13513e-11	21	30614463	30614861	9	ensorlt00000035527		protein_coding	598
1.13628e-11	7	31276198	31276899	18	ensorlt00000046825		protein_coding	3695
1.20252e-11	8	4136114	4136876	34	ensorlt00000002928	map3k3-201	protein_coding	-614
1.23243e-11	9	18307460	18308387	25	ensorlt00000015227	adra1aa-201	protein_coding	602
1.28325e-11	3	25498964	25499546	7	ensorlt00000034436	spata17-202	protein_coding	-20315
1.28325e-11	12	23323236	23323654	2	ensorlt00000015285		protein_coding	6425
1.28421e-11	2	8835038	8835549	5	ensorlt00000035355		protein_coding	-22610
1.34294e-11	11	6714922	6715256	23	ensorlt00000003244	cers2a-201	protein_coding	-426
1.3561e-11	12	2223657	2224090	9	ensorlt00000001474	sez6l-201	protein_coding	15441
1.41692e-11	10	15067415	15067964	26	ensorlt00000026788	ensorle00000249151	protein_coding	1252
1.42012e-11	3	1763116	1763803	12	ensorlt00000036098		protein_coding	12209
1.42815e-11	22	1404455	1405720	29	ensorlt00000011507	cnih1-201	protein_coding	1547
1.4403e-11	3	37763091	37763571	10	ensorlt00000023314	cebpg-201	protein_coding	7411
1.44865e-11	11	26882725	26883414	6	ensorlt00000033045		protein_coding	-14308
1.46445e-11	5	3193407	3193829	7	ensorlt00000001334	gnai2-201	protein_coding	10513
1.50434e-11	9	17378076	17378568	22	ensorlt00000044785	nkx6.3-201	protein_coding	-1206
1.56234e-11	4	15262823	15263234	9	ensorlt00000012178	anos1b-201	protein_coding	1534
1.62878e-11	2	22797367	22798196	15	ensorlt00000027414	ensorle00000270038	protein_coding	18940
1.66762e-11	24	13689132	13690047	18	ensorlt00000020337		protein_coding	0
1.71045e-11	7	18600002	18600429	2	ensorlt00000014868	cdh4-201	protein_coding	-11706
1.71944e-11	4	8221131	8221451	14	ensorlt00000031600	arhgef18-204	protein_coding	-24813
1.77171e-11	17	21559909	21560445	30	ensorlt00000040695	dync1i2b-202	protein_coding	1286
1.79274e-11	21	129521	130174	19	ensorlt00000025860	rftn2-201	protein_coding	6282
1.80801e-11	6	31277415	31277947	17	ensorlt00000033244		protein_coding	1805
1.82402e-11	5	2062737	2063132	9	ensorlt00000000176	nbl1-202	protein_coding	11237
1.87948e-11	6	2361722	2362847	7	ensorlt00000034710		protein_coding	13897
1.87948e-11	22	2053455	2053782	25	ensorlt00000031504		protein_coding	4307
1.87948e-11	24	1946769	1947134	15	ensorlt00000011756	znf410-202	protein_coding	1798
1.94825e-11	13	5980252	5980997	7	ensorlt00000003153	ttc36-201	protein_coding	29352
1.9897e-11	4	6251221	6251944	7	ensorlt00000027819	tm2d1-202	protein_coding	11469
2.05852e-11	3	4174207	4174703	12	ensorlt00000000145	tp53bp1-203	protein_coding	-23262
2.06837e-11	6	20557088	20557421	17	ensorlt00000012547	arsa-201	protein_coding	-5520
2.06837e-11	10	29064647	29065052	6	ensorlt00000014364	glra1-203	protein_coding	57811
2.1589e-11	10	6926890	6927357	1	ensorlt00000028764		protein_coding	-84773
2.20544e-11	15	7338792	7339420	16	ensorlt00000001968	rel-201	protein_coding	-2100
2.22378e-11	6	29805958	29806858	3	ensorlt00000042566	ensorle00000287651	protein_coding	-9674
2.25865e-11	24	13869700	13870006	13	ensorlt00000020452	fndc4a-201	protein_coding	-1280
2.43308e-11	18	27435226	27435695	0
2.5591e-11	19	22743765	22744523	13	ensorlt00000035673	grb7-201	protein_coding	-737
2.59842e-11	3	17908228	17908934	23	ensorlt00000007428	lin7c-201	protein_coding	-3130
2.61158e-11	9	21765775	21766355	8	ensorlt00000036265	idua-201	protein_coding	1915
2.64143e-11	16	25654790	25655284	5	ensorlt00000019208	ccne2-201	protein_coding	10012
2.65441e-11	1	2892537	2892998	20	ensorlt00000045996		protein_coding	11760
2.75934e-11	7	33049099	33049542	2	ensorlt00000021088	skia-202	protein_coding	-65739
2.78003e-11	2	23835408	23836078	7	ensorlt00000034906		protein_coding	10979
2.78003e-11	20	10650258	10650633	19	ensorlt00000006694		protein_coding	1059
2.78003e-11	4	12640696	12641116	10	ensorlt00000009452	htr2b-201	protein_coding	12762
2.78035e-11	3	24335623	24335914	15	ensorlt00000013139	pbld-203	protein_coding	0
2.91744e-11	14	13243585	13244117	16	ensorlt00000025006	dixdc1-201	protein_coding	3398
2.97311e-11	20	21255833	21256485	20	ensorlt00000044216		protein_coding	783
3.01083e-11	24	20104999	20105489	6	ensorlt00000042577		protein_coding	-2729
3.03177e-11	20	19677594	19678223	9	ensorlt00000013311	dnajb6b-201	protein_coding	1945
3.0915e-11	9	1299121	1300491	15	ensorlt00000025760	dapk1-203	protein_coding	11025
3.10884e-11	4	28832547	28833150	14	ensorlt00000020470	rai2-201	protein_coding	-7071
3.18702e-11	12	4113957	4114276	14	ensorlt00000003278	zmp:0000000846-208	protein_coding	-6406
3.24133e-11	1	2662481	2662925	16	ensorlt00000045081		protein_coding	-225
3.25346e-11	1	2097745	2098143	23	ensorlt00000034716	taf5l-201	protein_coding	-1150
3.44744e-11	9	3854139	3854952	12	ensorlt00000001491	znrf3-202	protein_coding	-1212
3.45301e-11	23	24023606	24025512	16	ensorlt00000028014		protein_coding	0
3.47454e-11	16	30086407	30086892	8	ensorlt00000020618	si:dkey-82o10.4-201	protein_coding	-5334
3.59978e-11	12	20659520	20659914	9	ensorlt00000043012	musk-204	protein_coding	3889
3.59978e-11	11	19912042	19912412	22	ensorlt00000034277	meaf6-202	protein_coding	-11349
3.60403e-11	3	16644634	16645136	19	ensorlt00000006353		protein_coding	3922
3.94598e-11	20	4015122	4015673	13	ensorlt00000026532	5s_rrna-201	rrna	892
3.94601e-11	7	1757203	1758124	9	ensorlt00000041836		protein_coding	-10479
4.11552e-11	18	25965626	25966128	11	ensorlt00000033133		protein_coding	6891
4.47132e-11	11	22434554	22435051	12	ensorlt00000015224	znf385d-201	protein_coding	-10838
4.54576e-11	10	26116547	26118044	11	ensorlt00000012113	si:dkey-160o24.3-201	protein_coding	455
4.67096e-11	11	2016651	2017177	20	ensorlt00000000819		protein_coding	27838
4.71674e-11	22	2096592	2097250	29	ensorlt00000027879		protein_coding	-4269
4.78292e-11	3	32932055	32933124	9	ensorlt00000018788	abcc12-201	protein_coding	8339
4.78292e-11	13	30435223	30435619	16	ensorlt00000018865		protein_coding	192
4.90616e-11	17	3582380	3582933	2	ensorlt00000003915		protein_coding	4166
4.93264e-11	4	17585689	17585975	8	ensorlt00000013853		protein_coding	-12831
4.96125e-11	4	7970928	7972080	12	ensorlt00000046472	org-201	protein_coding	0
5.30591e-11	1	3739186	3739861	10	ensorlt00000038310		protein_coding	-1204
5.34142e-11	6	3144409	3145547	8	ensorlt00000024476	capza2-201	protein_coding	-4147
5.46238e-11	6	28111235	28111711	17	ensorlt00000038602	lrrc29-202	protein_coding	-286
5.57374e-11	19	5031097	5031514	15	ensorlt00000035530	ensorle00000249947	protein_coding	10714
5.71603e-11	6	31002749	31003684	24	ensorlt00000030000	slc41a2a-201	protein_coding	20283
6.21714e-11	19	16989885	16990707	7	ensorlt00000029158	ensorle00000320126	protein_coding	13448
6.21714e-11	21	30186621	30186917	8	ensorlt00000025417	gmppaa-202	protein_coding	666
6.30084e-11	19	15015671	15016409	3	ensorlt00000013910	cdc42ep4b-201	protein_coding	-10561
6.30084e-11	11	14910593	14911519	7	ensorlt00000030608	ensorle00000268618	protein_coding	25019
6.3309e-11	6	17091108	17091568	13	ensorlt00000009472	gcnt3-201	protein_coding	-827
6.62066e-11	16	25254786	25255175	7	ensorlt00000031454		protein_coding	26999
6.74542e-11	17	14907231	14907680	12	ensorlt00000011734		protein_coding	-2827
6.9015e-11	13	19338515	19338818	5	ensorlt00000040726		protein_coding	-12518
6.95016e-11	17	15543612	15543865	10	ensorlt00000043369	ensorle00000259793	protein_coding	0
6.99682e-11	3	24511132	24511526	24	ensorlt00000013650	acta1-201	protein_coding	0
7.02724e-11	12	2472501	2472930	19	ensorlt00000046696		protein_coding	2773
7.28658e-11	5	24624137	24624567	14	ensorlt00000016019		protein_coding	601
7.58973e-11	13	32938282	32938564	6	ensorlt00000035245	gap43-202	protein_coding	-28602
7.86971e-11	16	25252204	25252546	7	ensorlt00000031454		protein_coding	29628
8.40838e-11	3	22287592	22287919	9	ensorlt00000022815	irf8-201	protein_coding	70
8.71623e-11	16	31846298	31846649	23	ensorlt00000040719	nudt17-201	protein_coding	6032
8.94298e-11	8	1164003	1164397	10	ensorlt00000040073	tmem104-202	protein_coding	-48069
9.00493e-11	13	3759237	3760102	7	ensorlt00000001764		protein_coding	-26691
9.10668e-11	2	10995815	10996381	9	ensorlt00000001777		protein_coding	-8440
9.21613e-11	5	19435941	19436569	4	ensorlt00000012716	mtmr14-201	protein_coding	5434
9.50758e-11	4	3305868	3306477	31	ensorlt00000002000	si:dkeyp-51f12.2-201	protein_coding	-6421
9.50864e-11	10	14209762	14210393	28	ensorlt00000004671	cryba1l2-201	protein_coding	78
9.51911e-11	8	17091785	17092204	2	ensorlt00000011078	prkcb-202	protein_coding	4445
1.0285e-10	4	7264580	7265302	8	ensorlt00000028832		protein_coding	-2009
1.04763e-10	18	7058913	7059329	18	ensorlt00000045119		protein_coding	1328
1.06268e-10	23	22489872	22490417	17	ensorlt00000021638	dmtf1-201	protein_coding	-2225
1.1151e-10	21	1880714	1881290	9	ensorlt00000042834	ensorle00000267134	protein_coding	3095
1.15499e-10	19	17479290	17479718	11	ensorlt00000043861		protein_coding	0
1.17204e-10	19	17397257	17397690	13	ensorlt00000023136	galk1-201	protein_coding	-16291
1.18188e-10	22	982948	983440	22	ensorlt00000039506		protein_coding	8510
1.21061e-10	15	30468156	30468686	7	ensorlt00000029399	ttl-201	protein_coding	-7831
1.24594e-10	2	6891821	6892214	4	ensorlt00000040548		protein_coding	15678
1.26397e-10	1	1314335	1314688	18	ensorlt00000037372	slc25a28-201	protein_coding	-2396
1.30322e-10	11	9627584	9628083	13	ensorlt00000044904		protein_coding	642
1.39751e-10	11	7197398	7198269	24	ensorlt00000044760	ensorle00000271332	protein_coding	-216
1.39751e-10	10	15963438	15963858	15	ensorlt00000028863	si:dkey-74k8.3-201	protein_coding	1681
1.41549e-10	11	25580021	25580350	14	ensorlt00000033318		protein_coding	4591
1.4477e-10	9	27127687	27128102	13	ensorlt00000020574		protein_coding	2193
1.457e-10	2	24398894	24399601	19	ensorlt00000040263		protein_coding	1174
1.46425e-10	11	26190717	26191264	7	ensorlt00000030862		protein_coding	3409
1.46474e-10	12	20833375	20833847	4	ensorlt00000042561	lpar1-201	protein_coding	-15352
1.49359e-10	5	526163	526461	14	ensorlt00000024842	trub2-201	protein_coding	7279
1.52427e-10	17	3026655	3027221	12	ensorlt00000003413		protein_coding	-2863
1.57532e-10	7	13589047	13589466	8	ensorlt00000010658	kcna3-201	protein_coding	9024
1.58446e-10	18	8637383	8637760	2	ensorlt00000005300	caap1-201	protein_coding	5745
1.60329e-10	8	24923904	24924635	23	ensorlt00000021558	dus1l-203	protein_coding	0
1.63245e-10	11	25579585	25579963	14	ensorlt00000033318		protein_coding	4978
1.63877e-10	5	5266653	5267234	11	ensorlt00000034169	parapinopsinb-201	protein_coding	9766
1.69622e-10	22	346793	347441	20	ensorlt00000039842	ensorle00000254085	protein_coding	-24779
1.71349e-10	21	5070022	5070682	11	ensorlt00000012630	serpine3-201	protein_coding	9531
1.73528e-10	24	970818	971172	14	ensorlt00000010712		protein_coding	-142
1.77985e-10	6	17815140	17815697	16	ensorlt00000010236	si:ch211-234p18.3-202	protein_coding	15763
1.8478e-10	19	13616699	13616975	11	ensorlt00000039287		protein_coding	21417
1.91603e-10	15	29743078	29744185	24	ensorlt00000029317	mlh1-201	protein_coding	1419
1.95424e-10	14	3369409	3369975	22	ensorlt00000000940		protein_coding	-8846
1.97657e-10	24	8383584	8383940	1	ensorlt00000017680	samd5-201	protein_coding	-17716
1.99487e-10	11	4980816	4981232	14	ensorlt00000029164	samd12-204	protein_coding	-23297
2.14719e-10	1	1077484	1077924	19	ensorlt00000030823	samd9-201	protein_coding	-5070
2.17874e-10	21	941741	942610	17	ensorlt00000028560		protein_coding	14938
2.19467e-10	4	8221481	8221790	14	ensorlt00000031600	arhgef18-204	protein_coding	-25163
2.21546e-10	6	4478251	4478729	9	ensorlt00000023574		protein_coding	19637
2.23685e-10	7	23590212	23590966	10	ensorlt00000020000	fam43b-201	protein_coding	-160
2.2401e-10	2	8882004	8882336	4	ensorlt00000034111		protein_coding	4787
2.26582e-10	6	15020782	15021132	24	ensorlt00000006259	nptna-202	protein_coding	-4774
2.26582e-10	10	19111637	19112279	13	ensorlt00000008345	mxd3-201	protein_coding	1155
2.28931e-10	9	10681101	10681722	12	ensorlt00000006400	rasef-201	protein_coding	3613
2.29428e-10	13	31415309	31416654	4	ensorlt00000038043	ensorle00000250912	protein_coding	-509
2.68253e-10	17	29443506	29443962	16	ensorlt00000022358	lpin2-201	protein_coding	6941
2.68946e-10	13	7198141	7198602	11	ensorlt00000027525		protein_coding	6053
2.71696e-10	6	7291569	7291983	7	ensorlt00000001258		protein_coding	-28
2.93433e-10	11	19829821	19830481	20	ensorlt00000011916	lsm10-201	protein_coding	-751
2.93724e-10	24	12153331	12153814	23	ensorlt00000046986		protein_coding	10002
2.96146e-10	6	23421850	23422438	7	ensorlt00000015342	syt9b-202	protein_coding	3035
2.96146e-10	7	4482375	4482934	14	ensorlt00000002315	arfgef2-201	protein_coding	14354
3.00236e-10	18	5046601	5047119	9	ensorlt00000004265	dysf-201	protein_coding	-26205
3.00236e-10	23	4712293	4712837	15	ensorlt00000012763		protein_coding	1256
3.00236e-10	23	6927318	6928453	13	ensorlt00000033719	usp15-202	protein_coding	-11140
3.04753e-10	7	18267979	18268323	8	ensorlt00000014853	taf4-201	protein_coding	-67486
3.16973e-10	8	9093217	9093487	29	ensorlt00000008272	lmx1al-201	protein_coding	5370
3.17304e-10	7	1224104	1224335	6	ensorlt00000000608	mtor-201	protein_coding	-7826
3.21629e-10	13	17969219	17969915	21	ensorlt00000010788		protein_coding	9380
3.26402e-10	1	34074747	34075158	0
3.43016e-10	8	1461341	1462022	2	ensorlt00000027408	rbfox3b-203	protein_coding	-88765
3.50749e-10	2	9894862	9895726	15	ensorlt00000000755		protein_coding	-4161
3.56646e-10	5	7284012	7284866	10	ensorlt00000004293	inka1b-201	protein_coding	-1618
3.64896e-10	23	2980431	2981347	5	ensorlt00000034757		protein_coding	-21897
3.71974e-10	2	2896638	2897291	1	ensorlt00000000120	zeb2b-201	protein_coding	-45121
3.74495e-10	24	19224549	19225348	8	ensorlt00000022172		protein_coding	1666
3.88969e-10	16	31546933	31549442	26	ensorlt00000021007	scn1ba-202	protein_coding	843
3.9387e-10	8	1338867	1339515	3	ensorlt00000027408	rbfox3b-203	protein_coding	33061
4.00824e-10	22	11490250	11491143	20	ensorlt00000019004		protein_coding	-1505
4.0733e-10	12	1053934	1054491	21	ensorlt00000000399		protein_coding	267
4.07533e-10	8	21445092	21445886	7	ensorlt00000027219		protein_coding	13644
4.12477e-10	22	1071442	1072087	20	ensorlt00000024587	exd2-201	protein_coding	-3698
4.30666e-10	5	1871071	1871487	29	ensorlt00000022935	mfap2-201	protein_coding	13580
4.3839e-10	6	30614919	30615679	1	ensorlt00000020264	tshz3a-201	protein_coding	-48032
4.49072e-10	22	1476205	1476532	25	ensorlt00000043614	ensorle00000294629	protein_coding	-5963
4.55283e-10	17	11168609	11169153	1	ensorlt00000039104		protein_coding	-460
4.56954e-10	2	16693667	16693979	6	ensorlt00000004610	timmdc1-201	protein_coding	-1171
4.72709e-10	1	30294477	30295251	6	ensorlt00000016668	nomo-202	protein_coding	-54106
4.78828e-10	13	10446674	10447038	10	ensorlt00000005967	pitpnm3-203	protein_coding	9748
5.04921e-10	3	27096738	27097032	18	ensorlt00000015979	bcl2l10-201	protein_coding	-3481
5.04921e-10	17	7780292	7781073	3	ensorlt00000035149		protein_coding	15133
5.04921e-10	7	31954989	31955882	6	ensorlt00000034187	bcap31-202	protein_coding	-38554
5.2246e-10	12	763265	763658	8	ensorlt00000031199	xpo7-201	protein_coding	-24576
5.4123e-10	9	671787	672257	22	ensorlt00000046855	mapk1-201	protein_coding	-3187
5.46404e-10	11	1120957	1121506	5	ensorlt00000000602	dpm3-201	protein_coding	-10800
5.49069e-10	22	1611188	1612140	17	ensorlt00000035482	slc8a3-201	protein_coding	-13657
5.57188e-10	11	9020451	9020777	3	ensorlt00000039092		protein_coding	89009
5.87965e-10	21	16383375	16383701	13	ensorlt00000018569	cyp27a7-201	protein_coding	-6084
5.90574e-10	10	28110021	28110498	11	ensorlt00000013979	elp1-201	protein_coding	9842
6.20463e-10	9	1964033	1964968	16	ensorlt00000000572	tal2-201	protein_coding	0
6.28033e-10	12	18389114	18389856	11	ensorlt00000014252	si:dkey-247m21.3-203	protein_coding	-5745
6.50899e-10	12	9409852	9410238	10	ensorlt00000007134	nop14-201	protein_coding	-1071
6.87918e-10	10	15145179	15145633	23	ensorlt00000041998	ensorle00000246015	protein_coding	2056
7.07707e-10	11	25863266	25863578	12	ensorlt00000017638	me-t-201	protein_coding	-11615
7.18909e-10	9	8526728	8527199	10	ensorlt00000005247	c7a-201	protein_coding	13915
7.29858e-10	12	6386759	6387912	6	ensorlt00000004561	ttll11-201	protein_coding	-42283
7.46573e-10	13	6632749	6633160	6	ensorlt00000029824	nars2-201	protein_coding	1217
7.48064e-10	1	30886278	30887030	19	ensorlt00000034586		protein_coding	-7580
7.58493e-10	10	30442857	30443952	1	ensorlt00000042223	ensorle00000314249	protein_coding	839
7.66684e-10	21	19720285	19720635	8	ensorlt00000036246		protein_coding	-17583
7.68088e-10	15	28384475	28385151	10	ensorlt00000015886	gpr137b-201	protein_coding	-11683
8.19521e-10	6	10991278	10991545	5	ensorlt00000002644	v1ar2-201	protein_coding	-2386
8.42401e-10	1	2610894	2611179	11	ensorlt00000000296		protein_coding	0
8.88407e-10	15	17960795	17961295	21	ensorlt00000027719	p4ha1b-202	protein_coding	-3845
9.04016e-10	11	22335993	22336361	17	ensorlt00000015096	cfap300-201	protein_coding	19293
9.32737e-10	3	14102275	14102789	13	ensorlt00000046732	grpr-201	protein_coding	0
9.44859e-10	22	17277498	17278030	6	ensorlt00000021959	fndc5a-201	protein_coding	-51067
9.51418e-10	23	20372123	20372485	20	ensorlt00000020792	si:ch73-71d17.1-201	protein_coding	4905
9.55516e-10	10	25916703	25917045	7	ensorlt00000011987	si:ch73-49o8.1-202	protein_coding	1270
9.94336e-10	17	31310064	31310588	9	ensorlt00000024438	olfm3b-201	protein_coding	-6338
9.98859e-10	19	1798456	1798861	17	ensorlt00000032311		protein_coding	2921
9.98859e-10	17	29734531	29735263	11	ensorlt00000022396	stam-201	protein_coding	14315
1.00104e-09	21	28318663	28319319	12	ensorlt00000022822		protein_coding	-3040
1.05573e-09	3	14724018	14724570	21	ensorlt00000005362	wdsub1-201	protein_coding	-8477
1.05901e-09	20	23017473	23018145	18	ensorlt00000016206	abi1-205	protein_coding	-6088
1.05901e-09	6	31055570	31056198	21	ensorlt00000020608	lrrc10-201	protein_coding	-394
1.06976e-09	14	1474790	1475217	7	ensorlt00000023233	fez1-201	protein_coding	31862
1.07289e-09	9	1301235	1301655	15	ensorlt00000025760	dapk1-203	protein_coding	9861
1.08715e-09	20	16621087	16621467	8	ensorlt00000010173	prdm14-201	protein_coding	-2749
1.11003e-09	3	30690068	30690419	4	ensorlt00000041804	kctd15-201	protein_coding	-3735
1.11967e-09	10	15945495	15946751	18	ensorlt00000028863	si:dkey-74k8.3-201	protein_coding	18788
1.1281e-09	6	1272777	1273813	7	ensorlt00000028633	aass-201	protein_coding	-12862
1.13081e-09	4	2853261	2853969	13	ensorlt00000001289	sned1-202	protein_coding	-2294
1.13081e-09	4	32378161	32378641	17	ensorlt00000021788	matk-203	protein_coding	14
1.13081e-09	12	13782927	13783446	23	ensorlt00000042777		protein_coding	1789
1.14081e-09	4	29259680	29260009	19	ensorlt00000037482	si:dkey-9a6.4-201	protein_coding	-1225
1.14081e-09	13	3596457	3596816	7	ensorlt00000001744		protein_coding	0
1.21931e-09	7	23983847	23984562	4	ensorlt00000034774	syt6a-201	protein_coding	3551
1.22239e-09	4	29259343	29259604	19	ensorlt00000037482	si:dkey-9a6.4-201	protein_coding	-888
1.23343e-09	16	10773591	10773907	6	ensorlt00000041053		protein_coding	0
1.25989e-09	11	19102709	19103014	21	ensorlt00000044858	eepd1-201	protein_coding	559
1.27725e-09	22	27137355	27137707	4	ensorlt00000021614	ensorle00000194177	protein_coding	-25265
1.35853e-09	16	234855	235462	10	ensorlt00000034391		protein_coding	-11171
1.36643e-09	17	11595193	11595533	18	ensorlt00000041052		protein_coding	598
1.37615e-09	19	1935949	1936429	16	ensorlt00000036726		protein_coding	9377
1.44545e-09	3	1887481	1888001	4	ensorlt00000000008		protein_coding	17199
1.45162e-09	20	24095986	24096939	0
1.46345e-09	16	394102	394734	5	ensorlt00000041957		protein_coding	-21824
1.50382e-09	10	15206182	15206499	28	ensorlt00000042066		protein_coding	328
1.56562e-09	23	2979970	2980410	5	ensorlt00000034757		protein_coding	-21436
1.59957e-09	7	18268361	18268685	8	ensorlt00000014853	taf4-201	protein_coding	-67868
1.68215e-09	3	38077474	38078660	19	ensorlt00000023795	bnc1-201	protein_coding	-18582
1.72162e-09	13	14002001	14002254	27	ensorlt00000008216		protein_coding	-3441
1.72286e-09	19	10447590	10447859	1	ensorlt00000011055		protein_coding	81635
1.73324e-09	17	16713783	16714084	9	ensorlt00000013657	rgs5b-202	protein_coding	-36551
1.75803e-09	3	1709019	1709351	15	ensorlt00000040015	ensorle00000233640	protein_coding	-513
1.82365e-09	23	19168240	19168514	16	ensorlt00000032667	acss3-202	protein_coding	5
1.85733e-09	13	7034344	7035026	13	ensorlt00000003581	thrsp-201	protein_coding	0
1.92907e-09	13	19633172	19633775	7	ensorlt00000012081	inpp5ka-201	protein_coding	-16706
1.93957e-09	10	25038233	25038778	0
1.94618e-09	7	1538332	1538767	27	ensorlt00000027093	ensorle00000300225	protein_coding	-224
1.9533e-09	17	6592958	6593673	5	ensorlt00000007033	rps15-201	protein_coding	-12741
1.95636e-09	2	8139727	8140144	6	ensorlt00000038273		protein_coding	-1134
2.00084e-09	3	36714121	36714668	3	ensorlt00000045438	ano9b-201	protein_coding	33901
2.03175e-09	23	1786839	1787328	13	ensorlt00000011306	mapk12b-201	protein_coding	0
2.03341e-09	18	28805528	28805902	17	ensorlt00000029020		protein_coding	11003
2.03735e-09	22	13708690	13709235	8	ensorlt00000031679	pomt2-202	protein_coding	5951
2.04954e-09	5	29461915	29462269	12	ensorlt00000037648		protein_coding	0
2.10983e-09	1	13733860	13734226	10	ensorlt00000007425	tmem134-202	protein_coding	-1105
2.18396e-09	1	30022052	30022507	4	ensorlt00000027608	ensorle00000248591	protein_coding	46364
2.20394e-09	8	5833565	5834061	13	ensorlt00000004325	fbxl20-201	protein_coding	11409
2.22309e-09	2	15594277	15594982	6	ensorlt00000037232	zgc:92027-202	protein_coding	-6322
2.23211e-09	1	34758848	34759422	4	ensorlt00000028552	hmx1-201	protein_coding	-10137
2.23211e-09	7	27671491	27671915	4	ensorlt00000021029		protein_coding	53078
2.43767e-09	10	15149410	15149864	24	ensorlt00000037513		protein_coding	1188
2.46156e-09	24	8537295	8537771	7	ensorlt00000017726	stxbp5a-203	protein_coding	-4492
2.48191e-09	6	11856629	11857043	19	ensorlt00000003319	zgc:172339-201	protein_coding	981
2.52512e-09	7	3083870	3084229	2	ensorlt00000040081	klf15-201	protein_coding	-44051
2.57349e-09	8	2556955	2557330	37	ensorlt00000038850		protein_coding	-2917
2.62486e-09	22	28790739	28791079	7	ensorlt00000023825	utp25-201	protein_coding	-2830
2.68209e-09	7	2935036	2935530	4	ensorlt00000042263	si:ch211-236h17.3-201	protein_coding	-6075
2.72061e-09	23	20569037	20569927	14	ensorlt00000041442	eri1-201	protein_coding	-9733
2.91494e-09	2	17010556	17010909	14	ensorlt00000004884	txndc16-201	protein_coding	16228
2.91585e-09	15	27032916	27033757	23	ensorlt00000029657	mad2l1bp-201	protein_coding	578
2.94217e-09	5	19308200	19308725	12	ensorlt00000012459	nuf2-201	protein_coding	-5897
2.95699e-09	7	19116880	19117600	22	ensorlt00000015435	ddx23-202	protein_coding	-8935
2.96259e-09	8	25425346	25425589	13	ensorlt00000021865	aoc2-201	protein_coding	2075
3.08964e-09	3	1710338	1710782	15	ensorlt00000040015	ensorle00000233640	protein_coding	-1832
3.26029e-09	6	892986	893433	4	ensorlt00000028612		protein_coding	14951
3.27958e-09	9	5551859	5552409	10	ensorlt00000035676	si:dkey-193c22.2-202	protein_coding	-13315
3.27958e-09	14	21895105	21895403	9	ensorlt00000035189	rnft1-201	protein_coding	-2304
3.34453e-09	15	899254	899616	3	ensorlt00000041139		protein_coding	23510
3.37489e-09	1	17476174	17476794	4	ensorlt00000047025		protein_coding	2425
3.39642e-09	8	1331890	1332741	3	ensorlt00000027408	rbfox3b-203	protein_coding	39835
3.42797e-09	7	31378275	31379013	13	ensorlt00000027167		protein_coding	-2659
3.43947e-09	8	18824197	18824648	16	ensorlt00000016840		protein_coding	-6542
3.44506e-09	12	6413238	6413711	8	ensorlt00000040823	dab2ipb-204	protein_coding	22909
3.44506e-09	20	25057369	25057747	2	ensorlt00000046576	ensorle00000237804	protein_coding	42435
3.52528e-09	10	14905434	14905846	28	ensorlt00000040989		protein_coding	-3005
3.52528e-09	14	23942682	23942883	18	ensorlt00000017054		protein_coding	4871
3.52947e-09	8	21220617	21220969	15	ensorlt00000045769		protein_coding	353
3.5821e-09	11	756856	757262	25	ensorlt00000045834	hcn3-201	protein_coding	-4482
3.64226e-09	18	4471505	4472474	4	ensorlt00000045387	ensorle00000285007	protein_coding	-258
3.66417e-09	13	15252794	15253244	8	ensorlt00000009216	dock10-201	protein_coding	-19749
3.70852e-09	16	28854098	28854605	8	ensorlt00000029520	syngap1b-202	protein_coding	0
3.84574e-09	3	18902528	18903196	16	ensorlt00000038447	ext2-201	protein_coding	7023
3.86575e-09	22	4868267	4868568	12	ensorlt00000014120		protein_coding	-999
3.91931e-09	23	9781024	9781670	5	ensorlt00000038742		protein_coding	-4030
3.95886e-09	7	503068	503606	3	ensorlt00000030243		protein_coding	32669
3.98929e-09	16	9028853	9029583	6	ensorlt00000035414	ensorle00000284566	protein_coding	8182
3.98929e-09	23	23135257	23136053	17	ensorlt00000037504	myrfl-201	protein_coding	-243
4.11434e-09	11	22026434	22027256	23	ensorlt00000026005	ola-mir-128-201	mirna	-252
4.18567e-09	12	13087958	13088337	14	ensorlt00000009711	glis3-201	protein_coding	-9337
4.23384e-09	23	11013817	11014132	9	ensorlt00000032863		protein_coding	-6566
4.29235e-09	19	3093275	3093868	27	ensorlt00000046900	grid2ipb-204	protein_coding	6993
4.32667e-09	18	22683033	22683825	12	ensorlt00000027576		protein_coding	455
4.33517e-09	13	16339860	16340137	6	ensorlt00000009541	cbl-201	protein_coding	19854
4.36458e-09	24	3335941	3336338	9	ensorlt00000013027	tbx18-201	protein_coding	-2416
4.39971e-09	2	23833313	23833796	7	ensorlt00000034906		protein_coding	13261
4.39971e-09	2	18128376	18128990	10	ensorlt00000027557		protein_coding	-18679
4.39971e-09	14	12392060	12392562	13	ensorlt00000006482		protein_coding	8802
4.49951e-09	23	24102187	24103082	17	ensorlt00000030501	tspan12-202	protein_coding	6860
4.54842e-09	5	13866039	13866421	16	ensorlt00000043201	cox14-201	protein_coding	-4688
4.64073e-09	13	3234079	3234648	17	ensorlt00000027885		protein_coding	2919
4.71165e-09	13	4128163	4128712	13	ensorlt00000001912	zgc:154093-201	protein_coding	4530
4.77241e-09	17	30316590	30317153	20	ensorlt00000027751		protein_coding	306
4.77241e-09	21	12946193	12946413	6	ensorlt00000038755		protein_coding	8612
4.77527e-09	7	12906375	12906748	10	ensorlt00000030229	csad-201	protein_coding	-25701
4.90053e-09	3	1708416	1708717	15	ensorlt00000040015	ensorle00000233640	protein_coding	0
5.02374e-09	10	24203682	24204482	0
5.04219e-09	7	593468	593977	10	ensorlt00000032132	ensorle00000254042	protein_coding	31085
5.09277e-09	1	23379180	23379401	25	ensorlt00000040132		protein_coding	3829
5.14103e-09	13	33725793	33726401	1	ensorlt00000046246	ensorle00000313046	protein_coding	-14101
5.22689e-09	17	15515423	15515932	9	ensorlt00000012151	tnk2b-203	protein_coding	17143
5.22689e-09	12	11000220	11000442	1	ensorlt00000008449	brinp1-201	protein_coding	690
5.3126e-09	17	19612494	19612914	11	ensorlt00000016078	crispld1b-201	protein_coding	0
5.36001e-09	24	13163208	13163895	14	ensorlt00000020011	fzd3a-201	protein_coding	-15880
5.54503e-09	5	527642	528275	15	ensorlt00000024842	trub2-201	protein_coding	5465
5.57159e-09	17	7046481	7046999	3	ensorlt00000007064		protein_coding	-63201
5.81847e-09	21	24572779	24573273	20	ensorlt00000031930	vangl1-202	protein_coding	-391
5.83043e-09	12	11140264	11140920	0
5.88834e-09	13	9629345	9630132	6	ensorlt00000006669	robo1-206	protein_coding	-44139
6.07534e-09	6	28100258	28100751	19	ensorlt00000045924	cngb1b-201	protein_coding	1422
6.41402e-09	7	12765574	12765951	17	ensorlt00000009979	hoxc4-201	protein_coding	2356
6.72278e-09	4	21725644	21726095	12	ensorlt00000038589	si:ch211-191a24.4-201	protein_coding	1138
6.75634e-09	15	30133499	30133739	6	ensorlt00000017734	rab11fip2-203	protein_coding	-5611
6.80231e-09	5	11617457	11617883	3	ensorlt00000007361	kcnd3-201	protein_coding	29990
6.82769e-09	3	27759419	27759785	1	ensorlt00000040531	insyn1-201	protein_coding	10857
6.82806e-09	13	26803218	26803670	3	ensorlt00000018426	st3gal4-201	protein_coding	9814
6.89326e-09	1	29721607	29722185	23	ensorlt00000016324	si:dkeyp-80c12.4-201	protein_coding	-4946
6.96907e-09	9	15978116	15978486	8	ensorlt00000012887	mctp1a-205	protein_coding	37779
6.99245e-09	17	8857646	8857955	12	ensorlt00000007928		protein_coding	10979
7.07453e-09	9	31571804	31572611	19	ensorlt00000035537		protein_coding	-13720
7.11925e-09	5	27244070	27244759	29	ensorlt00000019096	agap2-201	protein_coding	-6985
7.17026e-09	9	204350	204813	14	ensorlt00000034911		protein_coding	0
7.69731e-09	3	7533083	7534066	10	ensorlt00000046270		protein_coding	-4365
7.74712e-09	5	24548101	24548505	14	ensorlt00000039868		protein_coding	7612
7.8458e-09	20	25501137	25501595	7	ensorlt00000043392		protein_coding	-11055
8.08881e-09	12	2761924	2762664	11	ensorlt00000002157	zswim6-201	protein_coding	18439
8.20755e-09	18	30823007	30823693	6	ensorlt00000041725		protein_coding	-14070
8.24416e-09	12	17495256	17495673	6	ensorlt00000044665		protein_coding	-1962
8.24416e-09	15	14451961	14452356	6	ensorlt00000004477	htr7a-201	protein_coding	-10566
8.52638e-09	6	2224716	2225247	5	ensorlt00000028066		protein_coding	-12727
8.57351e-09	12	2173149	2174190	15	ensorlt00000001441		protein_coding	3094
8.74689e-09	7	1980549	1981185	13	ensorlt00000032189		protein_coding	8017
9.17174e-09	6	29299912	29300698	23	ensorlt00000019924	wee2-201	protein_coding	4079
9.20299e-09	11	1125460	1126179	7	ensorlt00000000639	trim46b-202	protein_coding	10755
9.34852e-09	3	27759809	27760191	1	ensorlt00000040531	insyn1-201	protein_coding	10451
9.62656e-09	13	16354564	16355155	7	ensorlt00000009541	cbl-201	protein_coding	4836
9.66624e-09	22	19959721	19960016	17	ensorlt00000028600		protein_coding	6827
9.8115e-09	8	22594183	22595327	22	ensorlt00000020712	cnn1b-201	protein_coding	11289
9.93641e-09	21	30614919	30615477	9	ensorlt00000035527		protein_coding	0
9.94279e-09	18	3129125	3129868	28	ensorlt00000043143		protein_coding	-7841
1.00128e-08	17	1429561	1429869	0
1.00203e-08	21	17828627	17828992	7	ensorlt00000019853	si:ch211-261p9.4-201	protein_coding	1296
1.01512e-08	11	10823716	10824067	19	ensorlt00000005946	gpnmb-201	protein_coding	-268
1.01701e-08	21	19719770	19720047	8	ensorlt00000036246		protein_coding	-17068
1.03727e-08	23	14702489	14702810	12	ensorlt00000018026	cax1-201	protein_coding	1619
1.04571e-08	17	3728821	3729350	14	ensorlt00000004017	hectd3-201	protein_coding	3318
1.05707e-08	21	15153513	15153924	5	ensorlt00000029384		protein_coding	-15
1.07395e-08	14	12434933	12435433	11	ensorlt00000032742		protein_coding	2910
1.07821e-08	23	23225195	23225893	21	ensorlt00000021795	tymp-201	protein_coding	8851
1.08179e-08	24	2239175	2239538	5	ensorlt00000012106	plcb4-201	protein_coding	24554
1.08717e-08	24	14813515	14813939	17	ensorlt00000020950	si:ch73-21k16.5-202	protein_coding	8293
1.13852e-08	4	21724564	21725089	13	ensorlt00000038589	si:ch211-191a24.4-201	protein_coding	2144
1.13948e-08	17	10050316	10050964	13	ensorlt00000031864		protein_coding	15647
1.13948e-08	6	30832411	30833222	17	ensorlt00000020459	mlc1-201	protein_coding	-12675
1.14619e-08	15	28424994	28425548	9	ensorlt00000038049	disc1-203	protein_coding	-10638
1.17429e-08	4	4089917	4090224	19	ensorlt00000002534		protein_coding	-8371
1.18203e-08	3	14222640	14223121	20	ensorlt00000035619		protein_coding	-11633
1.20227e-08	24	18580244	18580866	3	ensorlt00000029485	prrc1-202	protein_coding	-16239
1.21415e-08	16	5898464	5898863	18	ensorlt00000027323		protein_coding	-616
1.22242e-08	4	5535654	5536307	14	ensorlt00000039410		protein_coding	3293
1.22395e-08	13	7280328	7280898	6	ensorlt00000003772	lhfpl6-201	protein_coding	1333
1.24161e-08	19	16135448	16135805	12	ensorlt00000037339	ifnphi4-201	protein_coding	0
1.25016e-08	10	30347475	30348005	2	ensorlt00000037659	ensorle00000253584	protein_coding	-58717
1.2654e-08	20	5911065	5911721	6	ensorlt00000042902	ift74-202	protein_coding	-12083
1.28032e-08	13	5449616	5450066	7	ensorlt00000031800		protein_coding	-155
1.28032e-08	13	2602628	2603101	19	ensorlt00000045485	u1-201	snrna	8520
1.31241e-08	6	12891198	12891558	27	ensorlt00000038974		protein_coding	-4079
1.36281e-08	17	4847032	4847671	19	ensorlt00000005155	vapal-202	protein_coding	-11756
1.37742e-08	15	29276464	29277321	8	ensorlt00000041670	ensorle00000320152	protein_coding	1092
1.42698e-08	10	12687645	12688063	5	ensorlt00000003737	mid2-203	protein_coding	60306
1.51697e-08	21	10702873	10703312	21	ensorlt00000015862	grtp1b-201	protein_coding	2694
1.55027e-08	19	2488639	2489116	14	ensorlt00000045184	snx29-202	protein_coding	-38844
1.56579e-08	19	10807001	10807421	5	ensorlt00000011264		protein_coding	9364
1.56804e-08	22	7882251	7882954	10	ensorlt00000016695	lbh-202	protein_coding	2689
1.58482e-08	15	4797756	4798211	11	ensorlt00000045021	shtn1-201	protein_coding	10
1.60339e-08	22	1964710	1965737	25	ensorlt00000037357	smoc1-202	protein_coding	-14865
1.64617e-08	8	2878908	2879596	16	ensorlt00000037850	unm_sa1261-201	protein_coding	-6593
1.64895e-08	1	36069901	36070491	17	ensorlt00000018901	adcy9-201	protein_coding	-12420
1.71005e-08	8	3719273	3719534	16	ensorlt00000002477	shank1-202	protein_coding	16867
1.71198e-08	3	31488824	31489463	8	ensorlt00000018258	si:cabz01113374.3-201	protein_coding	433
1.72331e-08	7	21409747	21410239	26	ensorlt00000018295	zgc:171501-201	protein_coding	-440
1.74267e-08	23	22175535	22176450	20	ensorlt00000038660	atp5f1c-201	protein_coding	16937
1.78433e-08	9	753383	754082	14	ensorlt00000043539		protein_coding	-14118
1.80849e-08	8	25706132	25706924	17	ensorlt00000039112		protein_coding	0
1.82234e-08	21	13047075	13047275	9	ensorlt00000017363		protein_coding	-26213
1.82592e-08	5	16686086	16686990	19	ensorlt00000046505	ensorle00000261988	protein_coding	-9465
1.84787e-08	1	792588	793312	23	ensorlt00000025518		protein_coding	4097
1.88673e-08	13	541847	542186	19	ensorlt00000025333		protein_coding	-462
1.91775e-08	11	23729392	23730235	8	ensorlt00000028530	dtnbp1b-204	protein_coding	-5834
1.9503e-08	8	22920502	22921393	8	ensorlt00000020788	rad23aa-202	protein_coding	23747
1.96789e-08	18	14718767	14719665	17	ensorlt00000008289		protein_coding	7604
1.96973e-08	5	9065487	9065805	9	ensorlt00000005470	megf6b-202	protein_coding	15505
1.98742e-08	2	25219028	25219936	11	ensorlt00000033943		protein_coding	-4833
1.99491e-08	10	29915956	29916693	4	ensorlt00000032997	ensorle00000289731	protein_coding	70971
2.0014e-08	23	21396518	21397391	6	ensorlt00000034499	celf2-204	protein_coding	34775
2.05118e-08	23	18335218	18335715	8	ensorlt00000020107	cd36-201	protein_coding	-14953
2.05205e-08	15	20772446	20773263	11	ensorlt00000036681	ensorle00000287104	protein_coding	16119
2.1113e-08	10	28293501	28294434	5	ensorlt00000040970	slc26a2-201	protein_coding	29904
2.15284e-08	17	29525787	29526505	6	ensorlt00000022360	emilin2a-201	protein_coding	-36066
2.15284e-08	14	18876575	18876907	6	ensorlt00000012834	nlgn2-201	protein_coding	3497
2.15284e-08	11	5724388	5724881	27	ensorlt00000030739	clec3b-201	protein_coding	1117
2.15774e-08	17	26516910	26517460	10	ensorlt00000029667	foxq1a-201	protein_coding	10367
2.19206e-08	6	21465233	21465775	21	ensorlt00000040560		protein_coding	-1475
2.2422e-08	10	15172747	15173246	24	ensorlt00000005228		protein_coding	-441
2.26567e-08	10	11590972	11591533	18	ensorlt00000041579	mrpl11-204	protein_coding	-9815
2.3709e-08	4	4795879	4796253	3	ensorlt00000002820	lrrc8c-202	protein_coding	47944
2.37481e-08	14	15493429	15494034	14	ensorlt00000037764	f11r.1-201	protein_coding	5113
2.38582e-08	2	5963043	5963528	11	ensorlt00000025735		protein_coding	-10112
2.41983e-08	8	23044674	23045041	13	ensorlt00000020808	traf7-202	protein_coding	-35260
2.47516e-08	9	22070490	22071289	4	ensorlt00000037495	galnt9-201	protein_coding	29358
2.55349e-08	7	26055774	26056073	16	ensorlt00000027995		protein_coding	-16826
2.59236e-08	8	6145095	6145535	11	ensorlt00000004758	dhx58-202	protein_coding	2922
2.6752e-08	8	20590314	20590755	12	ensorlt00000018884	evplb-202	protein_coding	772
2.68237e-08	11	22201856	22202708	22	ensorlt00000014899	dnal1-201	protein_coding	-6919
2.69581e-08	6	368821	369266	5	ensorlt00000044126		protein_coding	-866
2.73568e-08	22	27089062	27089486	2	ensorlt00000021614	ensorle00000194177	protein_coding	22604
2.73893e-08	8	5756854	5757199	16	ensorlt00000004237	zgc:91968-201	protein_coding	1725
2.74087e-08	21	22069362	22069581	23	ensorlt00000026984	pdk1-201	protein_coding	4364
2.75481e-08	3	8827096	8827646	2	ensorlt00000001384	kcnq1.1-202	protein_coding	-8107
2.77638e-08	3	37329519	37330320	16	ensorlt00000044040	il-17a/f-1-201	protein_coding	579
2.7934e-08	15	9239855	9240579	6	ensorlt00000045133		protein_coding	-9537
2.79558e-08	5	32901071	32901946	22	ensorlt00000025207	cox6c-201	protein_coding	14109
2.93985e-08	9	27782189	27783257	3	ensorlt00000020643	nr5a1-201	protein_coding	-14991
2.93985e-08	2	22033699	22034390	26	ensorlt00000006595	alg11-201	protein_coding	-687
2.94143e-08	24	19596059	19596501	16	ensorlt00000022278		protein_coding	3495
2.94956e-08	19	7322021	7322372	15	ensorlt00000006994	nxph3-201	protein_coding	-677
2.9879e-08	16	30754289	30755000	2	ensorlt00000020764	thsd7ab-201	protein_coding	25251
2.98849e-08	6	4479145	4479543	9	ensorlt00000023574		protein_coding	18823
2.99074e-08	17	13807188	13807756	7	ensorlt00000028224		protein_coding	10178
3.04158e-08	4	6854136	6854712	16	ensorlt00000005034	st6galnac5b-203	protein_coding	-7878
3.06395e-08	10	11573011	11573628	17	ensorlt00000034542	tmem265-201	protein_coding	0
3.16369e-08	16	30756102	30756775	2	ensorlt00000020764	thsd7ab-201	protein_coding	23476
3.16369e-08	6	10488205	10488773	19	ensorlt00000002454	snx1a-201	protein_coding	12849
3.188e-08	12	19535207	19535987	10	ensorlt00000014848	skor2-201	protein_coding	-2953
3.188e-08	23	9985878	9986521	4	ensorlt00000015216	nap1l1-203	protein_coding	17446
3.18996e-08	13	2530746	2531169	34	ensorlt00000045826	u2-201	snrna	-4612
3.22595e-08	21	19953127	19953520	16	ensorlt00000020529	xrcc5-202	protein_coding	-8742
3.24828e-08	8	25074095	25074744	20	ensorlt00000021634		protein_coding	-6754
3.24828e-08	16	25252999	25253410	7	ensorlt00000031454		protein_coding	28764
3.29731e-08	6	20218046	20218387	17	ensorlt00000030339	si:dkey-30c15.13-201	protein_coding	-410
3.30694e-08	5	1823151	1823824	25	ensorlt00000036967	szrd1-201	protein_coding	3655
3.41583e-08	13	17856105	17856940	15	ensorlt00000037464	sgsm2-202	protein_coding	-1039
3.50471e-08	9	1941416	1941817	19	ensorlt00000000515		protein_coding	-639
3.50729e-08	12	30259533	30259893	13	ensorlt00000044527	lmo4a-201	protein_coding	-30739
3.53733e-08	6	5660582	5661441	12	ensorlt00000000279	tph2-201	protein_coding	-10042
3.57455e-08	21	4933241	4933629	11	ensorlt00000012566	si:dkey-91i10.3-201	protein_coding	-952
3.66206e-08	11	2919585	2920671	5	ensorlt00000039738	zhx1-201	protein_coding	-6006
3.66206e-08	21	10201667	10202574	13	ensorlt00000015564	tmem182a-201	protein_coding	-26276
3.77222e-08	3	20191478	20191826	10	ensorlt00000009196	pth1b-201	protein_coding	6968
3.81112e-08	22	1212915	1213357	20	ensorlt00000011154	tmx1-201	protein_coding	-1074
3.84307e-08	20	15523162	15523486	10	ensorlt00000009704	si:dkey-118j18.1-201	protein_coding	-1272
3.91912e-08	14	12913985	12914336	23	ensorlt00000006909	bbx-201	protein_coding	13999
4.0415e-08	17	21362382	21363139	7	ensorlt00000017553	nmnat3-201	protein_coding	-49792
4.06197e-08	14	28178167	28178695	5	ensorlt00000019119	dtx2-201	protein_coding	46662
4.15512e-08	17	13469355	13469933	13	ensorlt00000030424		protein_coding	12020
4.27013e-08	13	18772040	18772482	15	ensorlt00000011877	alp3-201	protein_coding	-10042
4.27013e-08	12	24473988	24474197	12	ensorlt00000015796	ralgps1-201	protein_coding	-11642
4.27049e-08	5	32913658	32914128	18	ensorlt00000025207	cox6c-201	protein_coding	1927
4.30864e-08	15	2099053	2099654	2	ensorlt00000000668	inpp5a-201	protein_coding	-54638
4.38822e-08	22	19036611	19037203	2	ensorlt00000034771	ensorle00000233901	protein_coding	6208
4.38822e-08	9	102103	102541	11	ensorlt00000027739	tnc-201	protein_coding	14474
4.38827e-08	22	2151942	2152193	22	ensorlt00000044407		protein_coding	-4541
4.6823e-08	21	28755794	28756183	14	ensorlt00000022855	si:ch1073-349o24.2-201	protein_coding	8273
4.72552e-08	15	28259460	28259850	15	ensorlt00000015676	ggps1-203	protein_coding	-6478
4.75428e-08	11	20328587	20329090	4	ensorlt00000030821		protein_coding	-12649
4.79525e-08	8	21782589	21782973	16	ensorlt00000030904	si:ch211-106h11.3-201	protein_coding	0
4.81612e-08	5	30948349	30948928	26	ensorlt00000034864	ucn2-201	protein_coding	249
4.86047e-08	4	4872742	4873151	3	ensorlt00000002834	lrrc8db-201	protein_coding	-8333
4.87906e-08	3	8653724	8654176	10	ensorlt00000001279	ttc17-202	protein_coding	16610
4.94276e-08	2	6707265	6708040	7	ensorlt00000043411		protein_coding	-403
4.94928e-08	7	1110676	1111600	4	ensorlt00000000495	tafa5l-201	protein_coding	8081
5.03603e-08	15	2831825	2832159	3	ensorlt00000000781	vox-201	protein_coding	-16770
5.08095e-08	20	2462694	2463289	12	ensorlt00000035688		protein_coding	-1092
5.19416e-08	7	17804681	17806262	14	ensorlt00000042343	ensorle00000322275	protein_coding	0
5.29062e-08	15	5175131	5175513	13	ensorlt00000001601	gpr155b-201	protein_coding	6207
5.34565e-08	9	3972733	3973146	24	ensorlt00000027775		protein_coding	-4889
5.41231e-08	19	435505	436026	39	ensorlt00000042643	baiap2-205	protein_coding	7046
5.50398e-08	1	5928196	5928609	1	ensorlt00000002695		protein_coding	51216
5.55717e-08	4	28352079	28352803	22	ensorlt00000020269	cc2d2a-201	protein_coding	9840
5.72538e-08	12	20709124	20709343	7	ensorlt00000043012	musk-204	protein_coding	-45321
5.77546e-08	6	1671733	1672345	2	ensorlt00000001272	mgat4c-201	protein_coding	93749
5.85059e-08	18	6064443	6064879	3	ensorlt00000030042	nlgn2a-203	protein_coding	-38019
5.89132e-08	19	16129598	16129955	12	ensorlt00000043502	ifnphi4-201	protein_coding	0
5.89337e-08	12	26502468	26502865	5	ensorlt00000031329		protein_coding	39794
5.98253e-08	16	15684609	15684899	25	ensorlt00000008719	c4b-201	protein_coding	-3606
6.14644e-08	16	24887259	24887855	1	ensorlt00000018855	zgc:110372-201	protein_coding	35233
6.15961e-08	11	13811141	13811800	4	ensorlt00000006940	pef1-201	protein_coding	-7398
6.38328e-08	8	5492639	5492954	15	ensorlt00000003877	eftud2-201	protein_coding	-579
6.4316e-08	1	9793456	9794027	17	ensorlt00000004419	utp6-202	protein_coding	-634
6.48037e-08	5	3344276	3344668	4	ensorlt00000046299	ensorle00000298850	protein_coding	-22505
6.60276e-08	9	24346773	24347104	10	ensorlt00000034387		protein_coding	5020
6.80778e-08	3	21962358	21962645	11	ensorlt00000011613	rh50-202	protein_coding	-5722
6.95641e-08	21	28567068	28567455	13	ensorlt00000040597	pgap1-202	protein_coding	-15102
7.15943e-08	3	20221192	20221719	15	ensorlt00000041341	rassf10-201	protein_coding	835
7.17289e-08	19	1496964	1497502	10	ensorlt00000040622	hexdc-202	protein_coding	810
7.25379e-08	5	9252563	9252933	10	ensorlt00000038524	pparg-201	protein_coding	-4223
7.25379e-08	4	27145348	27145792	8	ensorlt00000019521	bcl6aa-202	protein_coding	593
7.28905e-08	11	24479063	24479414	5	ensorlt00000016769		protein_coding	28693
7.31519e-08	12	1563516	1564044	12	ensorlt00000027434		protein_coding	3046
7.35215e-08	23	10533724	10534180	6	ensorlt00000039547	nav3-205	protein_coding	27723
7.53465e-08	7	7219380	7219621	12	ensorlt00000029980	cacna1db-201	protein_coding	-2599
7.53465e-08	16	32567914	32568884	21	ensorlt00000029656		protein_coding	0
7.64165e-08	23	616272	616954	7	ensorlt00000010803	kif21a-201	protein_coding	-12779
7.7488e-08	1	9405889	9406460	14	ensorlt00000044690	ensorle00000296101	protein_coding	3517
7.79597e-08	11	20552634	20553145	12	ensorlt00000012667	zgc:101785-201	protein_coding	-398
7.79597e-08	23	14698225	14698849	12	ensorlt00000018002	smo-201	protein_coding	-2600
7.89443e-08	20	20260909	20261329	16	ensorlt00000013928	enosf1-202	protein_coding	1972
7.98165e-08	12	1602386	1603156	14	ensorlt00000000831	ankrd34ba-201	protein_coding	-1486
7.99578e-08	8	1966859	1967370	15	ensorlt00000040408	pctp-201	protein_coding	-1448
8.04031e-08	13	19626711	19627163	7	ensorlt00000012081	inpp5ka-201	protein_coding	-10245
8.09462e-08	2	24975469	24975881	21	ensorlt00000044155	abi3bpb-203	protein_coding	-4963
8.12279e-08	8	16975617	16976267	1	ensorlt00000034270	socs1-201	protein_coding	-10259
8.12279e-08	9	21358651	21358902	16	ensorlt00000033507	cox6a1-201	protein_coding	-1064
8.14482e-08	4	3552554	3553017	11	ensorlt00000002165	prkaa2-201	protein_coding	-19949
8.16383e-08	22	2464473	2464873	27	ensorlt00000045918		protein_coding	840
8.26302e-08	1	35340617	35341366	10	ensorlt00000043557	best2-201	protein_coding	-27757
8.27259e-08	8	2319131	2320750	24	ensorlt00000042738		protein_coding	-561
8.32826e-08	14	29136343	29136680	5	ensorlt00000041444	ensorle00000212744	processed_pseudogene	-25529
8.61486e-08	10	4146762	4147125	8	ensorlt00000041537	elovl6-201	protein_coding	-25282
8.64319e-08	18	7224962	7225323	17	ensorlt00000047015		protein_coding	26399
8.79177e-08	13	31191858	31192521	7	ensorlt00000034026	zgc:113279-201	protein_coding	3841
8.86075e-08	6	3073306	3073854	8	ensorlt00000030320		protein_coding	-41753
9.0173e-08	16	32635196	32635893	15	ensorlt00000037460	iqgap3-201	protein_coding	-12512
9.26118e-08	6	16935133	16935479	18	ensorlt00000041767		protein_coding	-2928
9.37286e-08	1	4095356	4095859	14	ensorlt00000044865	pus10-202	protein_coding	4015
9.38288e-08	3	37764314	37764681	10	ensorlt00000023314	cebpg-201	protein_coding	6301
9.40505e-08	13	22282563	22283568	14	ensorlt00000014207	fam124b-201	protein_coding	-3954
9.48888e-08	12	10662815	10663149	12	ensorlt00000039852	ensorle00000294432	protein_coding	10841
9.87273e-08	4	7751116	7751513	17	ensorlt00000044553		protein_coding	-262
1.02248e-07	4	29354223	29354758	18	ensorlt00000020802	si:dkey-235d18.5-201	protein_coding	9810
1.02329e-07	19	1858357	1858769	15	ensorlt00000032449	si:dkey-191m6.4-202	protein_coding	505
1.02825e-07	4	16471244	16471593	4	ensorlt00000038023	kank4-203	protein_coding	-65751
1.03029e-07	17	30362653	30363530	18	ensorlt00000022536	nmrk2-202	protein_coding	902
1.05756e-07	15	2993531	2993930	2	ensorlt00000031304		protein_coding	3375
1.05981e-07	8	21172410	21172728	14	ensorlt00000019249	s1pr5a-201	protein_coding	2206
1.06416e-07	21	27848163	27849268	2	ensorlt00000022775	cntnap5a-202	protein_coding	-66198
1.07207e-07	21	6505509	6505965	6	ensorlt00000037766		protein_coding	7840
1.10956e-07	22	8575174	8575535	8	ensorlt00000017358	d2hgdh-201	protein_coding	-1732
1.11477e-07	1	1162762	1163132	24	ensorlt00000019900	si:dkey-28b4.8-201	protein_coding	-1199
1.13265e-07	8	13212163	13212495	31	ensorlt00000012782	adap2-202	protein_coding	-185
1.13901e-07	5	28687433	28687764	23	ensorlt00000030519	camk1b-203	protein_coding	0
1.13901e-07	15	26480425	26481029	15	ensorlt00000037510	pla2g12b-201	protein_coding	1967
1.14071e-07	23	21967498	21968513	0
1.15014e-07	5	28018071	28019221	13	ensorlt00000019743	si:dkey-85p17.3-203	protein_coding	4046
1.15188e-07	21	10736196	10736566	23	ensorlt00000015873	lamp1b-201	protein_coding	-14539
1.1653e-07	18	30688021	30688424	5	ensorlt00000025741	mad2l1-201	protein_coding	16423
1.17159e-07	2	24223967	24224530	14	ensorlt00000008196	cacnb4.1-201	protein_coding	-2344
1.17947e-07	14	24230438	24230760	15	ensorlt00000017345	pgap2-201	protein_coding	-4471
1.18707e-07	2	1691318	1691927	15	ensorlt00000000033	zgc:113142-201	protein_coding	0
1.21283e-07	4	29311355	29313312	20	ensorlt00000031596	dmbx1-202	protein_coding	0
1.23441e-07	12	5159054	5159398	18	ensorlt00000003747	fbp1b-201	protein_coding	2449
1.23833e-07	22	17125734	17126114	16	ensorlt00000021955	ldlrap1b-202	protein_coding	1082
1.25606e-07	12	584805	585341	14	ensorlt00000045797	abraxas1-201	protein_coding	36331
1.25778e-07	8	1319691	1320241	3	ensorlt00000027408	rbfox3b-203	protein_coding	52335
1.27857e-07	12	4458263	4459117	15	ensorlt00000003405	erbin-204	protein_coding	4400
1.28575e-07	24	2206039	2206629	8	ensorlt00000036796		protein_coding	7798
1.29261e-07	11	24053545	24053825	16	ensorlt00000024940	stk3-203	protein_coding	-140
1.30578e-07	23	19979784	19980129	11	ensorlt00000020568	cox6b2-201	protein_coding	19208
1.30793e-07	16	6589237	6589516	23	ensorlt00000003832	azin1a-201	protein_coding	0
1.32735e-07	12	28255724	28256247	8	ensorlt00000018745		protein_coding	-12078
1.33298e-07	12	1098592	1099058	20	ensorlt00000045212	wdr45-201	protein_coding	-913
1.33383e-07	7	33151075	33151441	0
1.33798e-07	21	14630484	14631215	5	ensorlt00000034568		protein_coding	-22001
1.3548e-07	18	12561863	12562160	12	ensorlt00000006786	snx15-201	protein_coding	-789
1.36502e-07	14	14545200	14545637	16	ensorlt00000030395	neu3-201	protein_coding	3979
1.37602e-07	14	16982983	16983307	5	ensorlt00000012114	nufip2-201	protein_coding	-63464
1.4091e-07	21	31098630	31099802	20	ensorlt00000025805	wdr4-201	protein_coding	1196
1.41219e-07	13	16564458	16564847	19	ensorlt00000026579	ensorle00000227289	snorna	1129
1.429e-07	22	3909692	3909971	6	ensorlt00000032768	ensorle00000283421	protein_coding	15351
1.43708e-07	14	2311914	2312248	6	ensorlt00000000626		protein_coding	12556
1.43966e-07	11	9605879	9606329	15	ensorlt00000044904		protein_coding	22396
1.45251e-07	10	9822921	9823124	26	ensorlt00000045909	urp1-201	protein_coding	-2240
1.47036e-07	14	9041466	9041700	10	ensorlt00000003955		protein_coding	-61925
1.48003e-07	10	14895128	14895476	29	ensorlt00000005212	pcdh1gb2-201	protein_coding	369
1.48602e-07	14	22992791	22993091	11	ensorlt00000015861	wnt11-201	protein_coding	-2609
1.495e-07	1	26250205	26250702	3	ensorlt00000029088		protein_coding	2760
1.49822e-07	20	23598233	23598706	22	ensorlt00000027750		protein_coding	672
1.49822e-07	24	22745831	22746065	5	ensorlt00000030088		protein_coding	-3696
1.5164e-07	24	1005529	1005730	18	ensorlt00000030723	msra-201	protein_coding	-1085
1.55708e-07	16	17736506	17737194	26	ensorlt00000011161	gem-201	protein_coding	3577
1.56775e-07	1	10502361	10502818	10	ensorlt00000036279		protein_coding	-1264
1.57357e-07	12	30526821	30527418	6	ensorlt00000043211	slc27a6-201	protein_coding	4624
1.605e-07	8	1429135	1429728	2	ensorlt00000027408	rbfox3b-203	protein_coding	-56559
1.61118e-07	19	25281881	25282558	4	ensorlt00000046537	si:ch211-277e21.2-201	protein_coding	49451
1.62625e-07	17	30005868	30006180	13	ensorlt00000022426	ackr4a-201	protein_coding	-2693
1.63604e-07	12	21701199	21701422	7	ensorlt00000031717	ensorle00000276051	protein_coding	35046
1.67113e-07	17	17054561	17055305	15	ensorlt00000034105		protein_coding	2806
1.67333e-07	15	300330	300583	3	ensorlt00000024313	degs1-201	protein_coding	7301
1.69124e-07	19	6124858	6125576	13	ensorlt00000006369	cep55l-202	protein_coding	-6557
1.70135e-07	19	6296033	6296459	6	ensorlt00000006558	plce1-205	protein_coding	-65663
1.70629e-07	12	3445567	3446011	18	ensorlt00000002769	crhbp-201	protein_coding	178
1.7121e-07	7	29512738	29513360	19	ensorlt00000039162	dnajc5ab-201	protein_coding	-10659
1.72807e-07	5	29462388	29462723	12	ensorlt00000037648		protein_coding	-428
1.73195e-07	18	10671406	10671914	3	ensorlt00000045489	gba3-202	protein_coding	-96409
1.74274e-07	7	31713434	31713773	6	ensorlt00000036383	ensorle00000228407	protein_coding	-23133
1.76236e-07	18	12190143	12190565	1	ensorlt00000006664		protein_coding	-97171
1.76456e-07	15	1923853	1924462	14	ensorlt00000042535	stk32c-202	protein_coding	194
1.82054e-07	5	7051410	7051748	10	ensorlt00000004121	rrp9-201	protein_coding	-16759
1.83399e-07	1	19224946	19225303	13	ensorlt00000009701	dctpp1-201	protein_coding	2612
1.84228e-07	17	13283738	13284104	14	ensorlt00000044131	cnpy1-202	protein_coding	1055
1.84988e-07	10	24419606	24419977	1	ensorlt00000034014		protein_coding	46432
1.85966e-07	15	26603907	26604430	12	ensorlt00000028505	nolc1-201	protein_coding	6247
1.86531e-07	20	12703947	12704322	7	ensorlt00000031095	eef1e1-201	protein_coding	9398
1.90018e-07	9	10684876	10685166	12	ensorlt00000006400	rasef-201	protein_coding	169
1.901e-07	2	10971065	10971686	8	ensorlt00000039427	pomca-201	protein_coding	-1528
1.9043e-07	20	23422329	23422666	21	ensorlt00000027270	apodb-202	protein_coding	-256
1.90527e-07	3	26589131	26589481	9	ensorlt00000015491	pstpip1b-201	protein_coding	38919
1.91968e-07	13	27553416	27553970	5	ensorlt00000017470	slc6a4a-201	protein_coding	10762
1.92356e-07	3	1275188	1275896	18	ensorlt00000041254	gch1-201	protein_coding	31718
1.9472e-07	3	23722737	23723095	1	ensorlt00000012618	csmd1-201	protein_coding	51396
1.95125e-07	18	18709073	18709334	8	ensorlt00000039179		protein_coding	3160
1.95125e-07	5	20221610	20222058	16	ensorlt00000039239	golt1a-202	protein_coding	14851
1.95621e-07	12	20457106	20457309	4	ensorlt00000015010	tmem267-201	protein_coding	1937
1.95814e-07	13	2074076	2074528	0
1.96448e-07	24	6812397	6812738	9	ensorlt00000016082	sim1b-201	protein_coding	-20559
1.97695e-07	11	976856	977405	5	ensorlt00000041630	efna3a-201	protein_coding	-17279
1.9799e-07	20	20510000	20510650	17	ensorlt00000035210	chmp5b-201	protein_coding	-3027
1.99591e-07	15	29747201	29748014	24	ensorlt00000029317	mlh1-201	protein_coding	-1597
2.03037e-07	11	10390561	10391103	22	ensorlt00000005507	sgce-207	protein_coding	675
2.06903e-07	11	1627328	1627613	4	ensorlt00000023399		protein_coding	46833
2.10079e-07	10	15209968	15210338	28	ensorlt00000005234	pcdh2aa15-201	protein_coding	0
2.11636e-07	16	29569860	29570075	20	ensorlt00000040484		protein_coding	-5512
2.11784e-07	19	3077896	3078204	26	ensorlt00000046900	grid2ipb-204	protein_coding	22657
2.18671e-07	14	11592469	11593037	9	ensorlt00000006102	paxbp1-201	protein_coding	-758
2.18869e-07	8	14302591	14302988	19	ensorlt00000032628		protein_coding	2910
2.19932e-07	23	1208781	1209536	5	ensorlt00000011037	etnk1-202	protein_coding	-31200
2.23154e-07	19	2670972	2671541	3	ensorlt00000003658	cpped1-203	protein_coding	87104
2.2695e-07	14	21270317	21271213	13	ensorlt00000032736		protein_coding	-9232
2.27036e-07	16	30684497	30685347	6	ensorlt00000020741		protein_coding	-15068
2.29694e-07	15	29919381	29919800	27	ensorlt00000017509	ret-201	protein_coding	-1234
2.3504e-07	9	31833600	31834342	12	ensorlt00000022179	stxbp1b-204	protein_coding	2595
2.39024e-07	16	9921790	9922386	21	ensorlt00000030189	kdf1a-201	protein_coding	72
2.39985e-07	10	29387249	29388449	10	ensorlt00000032186	thoc3-201	protein_coding	-1941
2.42745e-07	15	28279072	28279539	17	ensorlt00000046360	gng4-201	protein_coding	5492
2.50123e-07	6	11623659	11624006	7	ensorlt00000035260		protein_coding	29855
2.51288e-07	22	21471837	21472151	15	ensorlt00000022453	rsph3-201	protein_coding	-13716
2.66913e-07	16	5062149	5062872	13	ensorlt00000002800	mms22l-201	protein_coding	-8004
2.71952e-07	23	22793694	22794662	5	ensorlt00000033294	trhde.2-201	protein_coding	-43971
2.77657e-07	16	23719645	23720022	9	ensorlt00000045532	ensorle00000283923	srna	6957
2.78302e-07	7	33569278	33569607	10	ensorlt00000021123	ensorle00000189560	protein_coding	-6849
2.84305e-07	18	1223268	1223892	8	ensorlt00000038592	lratb.1-201	protein_coding	2769
2.91909e-07	13	25240482	25240940	10	ensorlt00000036928		protein_coding	120
2.92679e-07	1	4466796	4467117	17	ensorlt00000039293	pla2g12b-201	protein_coding	-2161
2.98852e-07	11	25192840	25193283	7	ensorlt00000038975		protein_coding	48374
2.98947e-07	20	11679999	11681044	6	ensorlt00000007280	vav3-203	protein_coding	66362
3.05104e-07	2	22112649	22113232	16	ensorlt00000006692	prkag3a-201	protein_coding	0
3.09376e-07	8	4631316	4631709	20	ensorlt00000036984	asb16-203	protein_coding	2304
3.16744e-07	17	29168752	29169561	18	ensorlt00000022213		protein_coding	0
3.20067e-07	24	15524126	15524635	15	ensorlt00000028015		protein_coding	1806
3.20147e-07	10	14835558	14835971	25	ensorlt00000026776		protein_coding	-1407
3.2104e-07	12	4113674	4113892	14	ensorlt00000003278	zmp:0000000846-208	protein_coding	-6123
3.23478e-07	4	9092915	9093252	24	ensorlt00000007432	ftsj3-201	protein_coding	-3653
3.24237e-07	15	30156961	30157923	3	ensorlt00000017734	rab11fip2-203	protein_coding	-29073
3.25346e-07	13	12621945	12622279	41	ensorlt00000042185	olfcj1-201	protein_coding	3326
3.26085e-07	18	6516321	6517127	3	ensorlt00000030401	ensorle00000237856	protein_coding	63583
3.30208e-07	24	7774841	7775238	23	ensorlt00000030973	nhsl1b-204	protein_coding	0
3.36711e-07	1	17060039	17060336	12	ensorlt00000008963	cntln-203	protein_coding	38001
3.46243e-07	13	19627545	19627989	7	ensorlt00000012081	inpp5ka-201	protein_coding	-11079
3.47109e-07	23	20893359	20893621	7	ensorlt00000021140	prkcq-201	protein_coding	-9445
3.48234e-07	24	12057848	12058213	18	ensorlt00000040814		protein_coding	2028
3.50787e-07	10	3933680	3934058	6	ensorlt00000034939		protein_coding	-66767
3.54694e-07	19	13754998	13755206	22	ensorlt00000044650	nat9-201	protein_coding	-3253
3.59345e-07	9	31280243	31280737	5	ensorlt00000021968		protein_coding	6398
3.60926e-07	6	19452990	19453499	12	ensorlt00000011794	si:ch211-233h19.2-201	protein_coding	2136
3.62575e-07	24	11806195	11806718	3	ensorlt00000032237	ensorle00000232945	protein_coding	41272
3.69233e-07	6	20327161	20327563	9	ensorlt00000012389	rabl2-201	protein_coding	-44085
3.70239e-07	10	14912690	14913044	29	ensorlt00000044297		protein_coding	1979
3.74678e-07	16	7626604	7626972	11	ensorlt00000004395	rrp15-201	protein_coding	-717
3.75453e-07	3	32979900	32980165	8	ensorlt00000018793	zgc:165481-201	protein_coding	6974
3.91752e-07	8	15945077	15945302	5	ensorlt00000015728	grapa-201	protein_coding	7484
3.99263e-07	12	2241571	2242138	16	ensorlt00000001474	sez6l-201	protein_coding	-2040
4.01602e-07	12	27410654	27410985	20	ensorlt00000038900	gfi1b-201	protein_coding	5530
4.02056e-07	13	185782	186160	19	ensorlt00000039795	ensorle00000282904	protein_coding	2588
4.05811e-07	11	17605037	17605411	15	ensorlt00000010031	pleca-208	protein_coding	-3286
4.06695e-07	1	25835253	25835488	5	ensorlt00000017537		protein_coding	-1281
4.09116e-07	14	19021249	19021869	13	ensorlt00000039723		protein_coding	-1593
4.18215e-07	6	26766517	26766717	14	ensorlt00000017663	nox5-202	protein_coding	-1307
4.20448e-07	15	17221164	17221404	14	ensorlt00000006198	sf3b5-201	protein_coding	982
4.2102e-07	3	469000	469434	11	ensorlt00000045327		protein_coding	17012
4.24628e-07	2	10965886	10966270	8	ensorlt00000039427	pomca-201	protein_coding	3267
4.26961e-07	21	22522669	22522880	11	ensorlt00000021939	hoxd12a-201	protein_coding	-1862
4.29156e-07	6	28121196	28122247	16	ensorlt00000038602	lrrc29-202	protein_coding	-10247
4.31758e-07	2	17921741	17921952	3	ensorlt00000005430	tmem163b-201	protein_coding	-21073
4.33338e-07	15	22113822	22114155	14	ensorlt00000009176	pdzd7a-202	protein_coding	7316
4.33338e-07	18	11095834	11096630	5	ensorlt00000040945	dhx15-202	protein_coding	48824
4.35266e-07	12	15578058	15578517	11	ensorlt00000035849	urm1-201	protein_coding	4211
4.37165e-07	19	16080111	16080687	14	ensorlt00000014577		protein_coding	-4700
4.39852e-07	10	30020915	30021373	3	ensorlt00000046799	ensorle00000302714	misc_rna	-12936
4.43766e-07	1	25707454	25708279	1	ensorlt00000045654	ensorle00000308424	protein_coding	39152
4.56283e-07	7	3789235	3789827	13	ensorlt00000001982		protein_coding	-656
4.71894e-07	6	26392298	26392728	15	ensorlt00000031809	zfpm1-203	protein_coding	0
4.71894e-07	8	1411152	1412446	2	ensorlt00000027408	rbfox3b-203	protein_coding	-38576
4.78028e-07	5	24889183	24889510	7	ensorlt00000030575	iqsec1b-202	protein_coding	-5146
4.80252e-07	17	1302804	1303264	5	ensorlt00000040119		protein_coding	9455
4.81778e-07	6	30618166	30618623	1	ensorlt00000020264	tshz3a-201	protein_coding	-51279
4.82832e-07	9	498639	498964	23	ensorlt00000024597	unc13ba-201	protein_coding	10224
4.88606e-07	9	9606983	9607424	22	ensorlt00000006071	mapk4-202	protein_coding	0
4.92741e-07	5	11548101	11548398	3	ensorlt00000043710	inka2-201	protein_coding	-29315
4.93936e-07	6	12203071	12203415	6	ensorlt00000003540	appl2-201	protein_coding	-8484
4.94048e-07	3	34563666	34564088	2	ensorlt00000040670		protein_coding	-54121
4.95281e-07	12	3856114	3856377	17	ensorlt00000003077	homer1-201	protein_coding	-1893
5.01133e-07	10	30248152	30248640	1	ensorlt00000037659	ensorle00000253584	protein_coding	40118
5.04932e-07	4	16470881	16471201	4	ensorlt00000038023	kank4-203	protein_coding	-65388
5.05913e-07	24	3602356	3602905	11	ensorlt00000027379	ccnk-201	protein_coding	-17763
5.16733e-07	14	5922535	5922760	6	ensorlt00000031223		protein_coding	14082
5.16744e-07	3	38057883	38058555	15	ensorlt00000023795	bnc1-201	protein_coding	337
5.20718e-07	5	19400430	19400809	8	ensorlt00000012656	si:dkey-19e4.5-201	protein_coding	1712
5.23394e-07	7	31545916	31546705	12	ensorlt00000037437	si:ch73-302a13.2-201	protein_coding	-4875
5.3766e-07	6	27196084	27196439	15	ensorlt00000018352	sv2bb-201	protein_coding	7799
5.40486e-07	12	26502873	26503248	5	ensorlt00000031329		protein_coding	39411
5.42868e-07	2	14586520	14587116	1	ensorlt00000002976	erbb4a-203	protein_coding	-26178
5.45154e-07	1	28865670	28866360	21	ensorlt00000015172	gnav1-201	protein_coding	0
5.47468e-07	20	4132217	4132540	15	ensorlt00000004278	cyb5a-201	protein_coding	16642
5.48376e-07	17	48098	48417	0
5.4987e-07	8	15346565	15346854	19	ensorlt00000044538	recql5-201	protein_coding	-5366
5.52658e-07	7	923160	923551	24	ensorlt00000030089	tmem240a-202	protein_coding	696
5.59231e-07	3	25424540	25425107	4	ensorlt00000032336	ensorle00000244692	protein_coding	-36203
5.6372e-07	8	1105804	1106312	19	ensorlt00000029621		protein_coding	3719
5.83651e-07	2	23333874	23334579	19	ensorlt00000007888	gart-201	protein_coding	-11367
5.83651e-07	11	5707043	5707250	28	ensorlt00000035807		protein_coding	-514
5.84394e-07	2	3449451	3450408	8	ensorlt00000000122	acvr2ab-202	protein_coding	-24997
5.9176e-07	3	36315285	36315716	15	ensorlt00000028880	si:ch211-260e23.9-201	protein_coding	1592
5.93495e-07	20	25368772	25369640	5	ensorlt00000017455	ggh-201	protein_coding	-46235
5.98771e-07	20	21719170	21719564	5	ensorlt00000015727	tmx3-201	protein_coding	-23185
6.02399e-07	8	9794419	9795023	12	ensorlt00000033554	hs3st3b1a-201	protein_coding	-7877
6.03701e-07	2	2718570	2718954	0
6.05985e-07	24	472041	472464	24	ensorlt00000032811	angel2-202	protein_coding	-6612
6.07166e-07	7	4856128	4856663	22	ensorlt00000039085	tmed4-202	protein_coding	-650
6.18604e-07	8	3718428	3718755	16	ensorlt00000002477	shank1-202	protein_coding	17646
6.24738e-07	23	10149659	10150196	6	ensorlt00000015266	osbpl8-201	protein_coding	-3119
6.25453e-07	18	2003613	2004457	14	ensorlt00000045658		protein_coding	1656
6.28668e-07	22	3864500	3864901	6	ensorlt00000013636	vrk1-201	protein_coding	-3404
6.39069e-07	24	17818659	17819024	13	ensorlt00000046586	dnmt3aa-201	protein_coding	27846
6.3954e-07	21	10196899	10197099	15	ensorlt00000015564	tmem182a-201	protein_coding	-21508
6.50762e-07	17	29236127	29236351	22	ensorlt00000045832	adcyap1r1a-201	protein_coding	16209
6.5645e-07	9	1863447	1863817	22	ensorlt00000039311		protein_coding	-9472
6.63855e-07	5	1870511	1870953	29	ensorlt00000022935	mfap2-201	protein_coding	14114
6.69871e-07	10	7742048	7742415	4	ensorlt00000033895		protein_coding	-7268
6.83175e-07	1	16733187	16733585	27	ensorlt00000024298	gucy1b1-203	protein_coding	-15211
6.97266e-07	8	23733259	23733969	9	ensorlt00000040481		protein_coding	-10327
6.97266e-07	19	12260091	12260701	26	ensorlt00000042015		protein_coding	0
6.97319e-07	12	29915271	29915971	12	ensorlt00000032168		protein_coding	-4080
7.00898e-07	18	10229692	10230141	6	ensorlt00000005899	usp53-201	protein_coding	39710
7.04181e-07	14	27053826	27054119	11	ensorlt00000018775	ompb-201	protein_coding	1075
7.21008e-07	14	16469054	16469475	27	ensorlt00000011467	rtn2b-201	protein_coding	8403
7.21008e-07	14	5971620	5972319	4	ensorlt00000031223		protein_coding	-34778
7.26262e-07	23	2143228	2144681	3	ensorlt00000011470		protein_coding	-11416
7.28347e-07	8	23874214	23874598	10	ensorlt00000043707	hdac5-202	protein_coding	2190
7.33905e-07	11	27607640	27607998	1	ensorlt00000017935		protein_coding	57572
7.37649e-07	13	2619474	2619863	16	ensorlt00000045667	u1-201	snrna	6253
7.37649e-07	21	5126450	5126896	11	ensorlt00000012793	dhrs12-201	protein_coding	10161
7.37649e-07	18	26176766	26177358	10	ensorlt00000012976	si:dkey-6n21.13-201	protein_coding	-10379
7.37649e-07	14	2519441	2519866	9	ensorlt00000026047	ola-mir-99-201	mirna	-15287
7.46716e-07	16	30249337	30249821	1	ensorlt00000044085	ensorle00000231222	protein_coding	88330
7.46716e-07	23	16827331	16827661	10	ensorlt00000019079	si:dkey-159a18.1-201	protein_coding	4530
7.46716e-07	6	26851004	26851225	18	ensorlt00000017863	dgkzb-202	protein_coding	21275
7.58719e-07	8	1073475	1073913	19	ensorlt00000000990	crlf3-201	protein_coding	-7759
7.60383e-07	5	18189358	18190092	28	ensorlt00000038836		protein_coding	-7008
7.64972e-07	7	22242617	22243136	21	ensorlt00000019268	dgkaa-201	protein_coding	-5190
7.6626e-07	4	32195322	32195596	7	ensorlt00000021712	lhx4-201	protein_coding	-5304
7.72978e-07	18	1120518	1120836	6	ensorlt00000023049		protein_coding	-4814
7.85867e-07	22	9767339	9767827	8	ensorlt00000029346	ppp2r5c-202	protein_coding	-2674
7.91156e-07	12	29542725	29543095	0
8.11283e-07	12	5093161	5093557	15	ensorlt00000039649		protein_coding	1404
8.31612e-07	16	2203698	2204091	2	ensorlt00000037945		protein_coding	-49915
8.43339e-07	9	1721269	1721979	11	ensorlt00000000366	kremen1-201	protein_coding	11688
8.43783e-07	3	1396953	1397475	17	ensorlt00000046089		protein_coding	12167
8.56343e-07	21	30512762	30513010	14	ensorlt00000025445	cdk5r2b-201	protein_coding	1107
8.57517e-07	6	30183558	30184785	6	ensorlt00000020117	mical3a-203	protein_coding	-27830
8.62616e-07	21	23267470	23267831	11	ensorlt00000027959	uggt2-202	protein_coding	-25699
8.6739e-07	8	6413298	6413748	19	ensorlt00000005195	stk17al-201	protein_coding	-8615
8.6739e-07	9	1709068	1709616	11	ensorlt00000000366	kremen1-201	protein_coding	24051
8.73607e-07	23	10401008	10401355	1	ensorlt00000028613	ensorle00000289837	protein_coding	-89572
8.83283e-07	12	26843611	26844052	19	ensorlt00000017744	entpd2b-201	protein_coding	-4638
8.87901e-07	17	14902743	14903035	12	ensorlt00000011734		protein_coding	1369
8.93121e-07	1	10994408	10994852	16	ensorlt00000005336		protein_coding	-289
9.11572e-07	11	5355452	5356207	18	ensorlt00000045289	ensorle00000261576	protein_coding	-4084
9.29554e-07	4	27459933	27460431	13	ensorlt00000019632	zbtb11-201	protein_coding	8126
9.37558e-07	2	17010190	17010530	14	ensorlt00000004884	txndc16-201	protein_coding	16607
9.40388e-07	16	29053838	29054225	10	ensorlt00000037197	ntrk1-203	protein_coding	15739
9.41059e-07	8	22568920	22569313	20	ensorlt00000033580	tlcd4b-202	protein_coding	10232
9.45338e-07	12	2688966	2689564	5	ensorlt00000002040	pitpnm2-201	protein_coding	-31192
9.56999e-07	5	1093348	1093972	2	ensorlt00000045069		protein_coding	50005
9.6496e-07	23	286737	287372	6	ensorlt00000022938	celsr1a-201	protein_coding	54963
9.68034e-07	17	17688173	17688469	31	ensorlt00000015164	cbln12-207	protein_coding	41
9.86061e-07	19	9459989	9460349	24	ensorlt00000010014		protein_coding	-2336
9.92019e-07	17	13237710	13238009	15	ensorlt00000010078	paxip1-201	protein_coding	-5487
9.99495e-07	20	2918325	2919183	21	ensorlt00000039411		protein_coding	992
1.00565e-06	18	27976041	27976581	0
1.00681e-06	17	29726168	29726722	11	ensorlt00000022388	colec12-201	protein_coding	-6057
1.00681e-06	5	29824569	29824986	11	ensorlt00000020742	vstm2l-201	protein_coding	0
1.00681e-06	7	7869580	7869831	22	ensorlt00000035141	hes2-201	protein_coding	1971
1.01043e-06	4	15913891	15914133	4	ensorlt00000012629	raver2-201	protein_coding	-1822
1.03109e-06	17	23412419	23412809	30	ensorlt00000019844	kcnab1b-203	protein_coding	0
1.03263e-06	17	26427907	26428361	15	ensorlt00000021551	si:ch73-40a17.3-201	protein_coding	20427
1.03297e-06	16	14831591	14832301	19	ensorlt00000028133		protein_coding	196
1.04317e-06	12	14505760	14506051	24	ensorlt00000011728	mpx-206	protein_coding	-662
1.04317e-06	11	24801882	24802431	4	ensorlt00000016857	khdrbs3-202	protein_coding	8755
1.04703e-06	4	6308391	6309301	7	ensorlt00000036413	ensorle00000287400	protein_coding	10355
1.05999e-06	18	11460550	11461064	13	ensorlt00000026616	5s_rrna-201	rrna	-64708
1.05999e-06	13	15165683	15166164	16	ensorlt00000035339	si:ch211-235m3.10-201	protein_coding	0
1.06035e-06	9	18353701	18354172	23	ensorlt00000015279	es1-201	protein_coding	5808
1.06242e-06	11	494305	494561	21	ensorlt00000046405		protein_coding	-247
1.0702e-06	5	1388388	1389126	8	ensorlt00000024190	slc4a8-201	protein_coding	-5101
1.07708e-06	23	10755850	10756171	8	ensorlt00000028773	ensorle00000238596	protein_coding	44725
1.08015e-06	5	9064894	9065353	9	ensorlt00000005470	megf6b-202	protein_coding	15957
1.08128e-06	20	22476754	22477239	18	ensorlt00000015878		protein_coding	2992
1.08854e-06	18	998244	998850	4	ensorlt00000046736		protein_coding	-14310
1.09443e-06	5	26138847	26139530	18	ensorlt00000042089	phf20a-202	protein_coding	7294
1.1218e-06	23	16800242	16801048	9	ensorlt00000019074	impdh1b-201	protein_coding	7467
1.13337e-06	19	14147275	14147677	8	ensorlt00000013792	kif19-202	protein_coding	13534
1.15704e-06	15	28623646	28624204	11	ensorlt00000016006	ntpcr-201	protein_coding	-4708
1.15894e-06	21	4001703	4002295	18	ensorlt00000011527		protein_coding	2785
1.16782e-06	17	29771363	29771793	13	ensorlt00000037687	cacnb2b-202	protein_coding	693
1.16782e-06	14	29842513	29843048	15	ensorlt00000034049	grk6-203	protein_coding	-19251
1.1789e-06	16	31299671	31299896	14	ensorlt00000040517		protein_coding	0
1.18194e-06	18	19008901	19009147	11	ensorlt00000010044	zgc:101810-201	protein_coding	3912
1.18931e-06	18	19902252	19902720	12	ensorlt00000044959	zgc:162171-201	protein_coding	-27
1.19754e-06	13	5398998	5399564	7	ensorlt00000003132	treh-202	protein_coding	-4291
1.19922e-06	11	24697512	24698480	0
1.19922e-06	5	27164853	27165336	22	ensorlt00000031436	suox-201	protein_coding	2470
1.19922e-06	20	8161516	8162195	3	ensorlt00000029795	armc4-202	protein_coding	-27435
1.20479e-06	3	36671894	36672254	2	ensorlt00000046411		protein_coding	-69010
1.21342e-06	6	6650553	6650815	13	ensorlt00000028676	ensorle00000319266	protein_coding	8822
1.21743e-06	7	1595489	1595962	29	ensorlt00000042877	htr6-201	protein_coding	-3014
1.21823e-06	1	35247278	35247631	14	ensorlt00000018335	grk4-203	protein_coding	2996
1.22221e-06	5	525472	525734	14	ensorlt00000024842	trub2-201	protein_coding	8006
1.23765e-06	24	2323265	2323830	5	ensorlt00000034537	ensorle00000308364	protein_coding	52541
1.23796e-06	7	31351307	31351664	14	ensorlt00000030938	ccdc22-202	protein_coding	-8259
1.23796e-06	11	75731	76446	17	ensorlt00000041894	slc45a4-201	protein_coding	10435
1.23796e-06	5	31270700	31271347	7	ensorlt00000032252	lactbl1b-201	protein_coding	2222
1.24907e-06	17	9611460	9611842	4	ensorlt00000008164	efr3a-203	protein_coding	-20923
1.25808e-06	2	4650444	4651074	12	ensorlt00000000248		protein_coding	3876
1.27823e-06	23	2191538	2192063	5	ensorlt00000031030	etv6-202	protein_coding	44887
1.28117e-06	22	14846013	14846272	18	ensorlt00000021373	pak6a-201	protein_coding	-9143
1.28426e-06	17	9452839	9453320	6	ensorlt00000002519		protein_coding	8820
1.30167e-06	23	9447918	9448230	8	ensorlt00000015169	slc26a3.2-201	protein_coding	-4866
1.30516e-06	2	24205747	24206140	15	ensorlt00000029433		protein_coding	-6865
1.30872e-06	8	14609979	14610410	33	ensorlt00000014700	nme3-201	protein_coding	14602
1.32479e-06	8	1666515	1667277	4	ensorlt00000035336	rbfox3b-201	protein_coding	2149
1.34533e-06	4	5527575	5527962	15	ensorlt00000039410		protein_coding	11638
1.34628e-06	12	12394799	12395110	15	ensorlt00000009077	wbp1-201	protein_coding	2409
1.35326e-06	2	11608682	11609064	13	ensorlt00000037663		protein_coding	-9794
1.35393e-06	21	11438113	11438632	15	ensorlt00000016394	eef1akmt1-201	protein_coding	-4333
1.36061e-06	12	27003329	27003835	26	ensorlt00000035850	galnt11-201	protein_coding	8005
1.36584e-06	6	6743758	6744301	15	ensorlt00000001002	pdcd2l-201	protein_coding	-4613
1.36584e-06	7	3724757	3725373	19	ensorlt00000001925	si:ch211-207e14.4-201	protein_coding	0
1.36668e-06	7	32282537	32283096	3	ensorlt00000022958	kcnd1-201	protein_coding	2477
1.38682e-06	6	11853352	11853993	19	ensorlt00000003319	zgc:172339-201	protein_coding	4031
1.39351e-06	20	18561188	18561576	5	ensorlt00000012607	zic1-201	protein_coding	7889
1.39987e-06	7	5599523	5599824	8	ensorlt00000003004	ntsr1-201	protein_coding	-37714
1.40314e-06	17	4069157	4069446	7	ensorlt00000004122	pigk-201	protein_coding	10598
1.40895e-06	1	29144814	29145268	26	ensorlt00000035916	armh3-201	protein_coding	1741
1.41238e-06	15	1938047	1938732	11	ensorlt00000000586	stk32c-201	protein_coding	11236
1.4141e-06	2	22491194	22491949	8	ensorlt00000006821		protein_coding	8499
1.41931e-06	6	26293995	26294209	22	ensorlt00000017406	foxl1-201	protein_coding	-3466
1.43017e-06	5	525862	526066	14	ensorlt00000024842	trub2-201	protein_coding	7674
1.4352e-06	17	27024899	27025594	12	ensorlt00000033389	rnf11-201	protein_coding	-1299
1.47022e-06	9	21800282	21800503	7	ensorlt00000026846	tnksb-204	protein_coding	-518
1.47844e-06	11	5814218	5814715	10	ensorlt00000002821	osbpl10-204	protein_coding	-18390
1.50155e-06	11	25326474	25326994	16	ensorlt00000017086	nt5c1aa-203	protein_coding	-3989
1.50155e-06	12	3295293	3295712	14	ensorlt00000038756	sv2c-201	protein_coding	13943
1.50545e-06	17	4187243	4188008	8	ensorlt00000004156	zzz3-201	protein_coding	23565
1.52314e-06	18	11879316	11879708	9	ensorlt00000036835		protein_coding	8648
1.52864e-06	7	2013163	2013603	15	ensorlt00000001160	znf341-201	protein_coding	-9615
1.56122e-06	3	29153363	29153863	2	ensorlt00000017200	irx5a-202	protein_coding	0
1.56287e-06	7	7380448	7380768	21	ensorlt00000028781	srsf6a-202	protein_coding	3597
1.56287e-06	8	24764402	24764676	17	ensorlt00000034726	scaf1-201	protein_coding	2063
1.56373e-06	18	28803096	28803612	15	ensorlt00000029020		protein_coding	13293
1.56669e-06	22	21411484	21411752	26	ensorlt00000035139	u3-201	snorna	174
1.57025e-06	12	14507154	14507359	23	ensorlt00000011723	mpx-204	protein_coding	-2056
1.5712e-06	11	19367152	19367809	14	ensorlt00000034531	apoea-201	protein_coding	0
1.60496e-06	9	17125576	17126126	23	ensorlt00000044356	med22-201	protein_coding	-1722
1.64377e-06	23	12466372	12466811	8	ensorlt00000016467		protein_coding	-948
1.64635e-06	20	17826843	17827286	19	ensorlt00000041903	ensorle00000282582	protein_coding	1867
1.66966e-06	3	8279288	8279499	3	ensorlt00000039839	ensorle00000276314	protein_coding	48715
1.67561e-06	9	25634757	25635145	14	ensorlt00000034750	mtmr3-204	protein_coding	-14406
1.67758e-06	19	19713300	19713650	15	ensorlt00000039406		protein_coding	-18478
1.68461e-06	5	15407509	15407994	12	ensorlt00000009689	gata2a-201	protein_coding	-39979
1.68717e-06	18	22533835	22534035	21	ensorlt00000032051		protein_coding	26697
1.73166e-06	19	1426724	1427336	12	ensorlt00000035377	ensorle00000292684	protein_coding	24087
1.76926e-06	10	18435595	18435898	21	ensorlt00000045843	si:dkey-27i16.2-201	protein_coding	671
1.78785e-06	14	12947276	12947610	21	ensorlt00000043304	bbx-204	protein_coding	-15944
1.8484e-06	14	12505038	12505353	13	ensorlt00000045055	cblb-201	protein_coding	0
1.89751e-06	11	14134463	14134814	9	ensorlt00000031658		protein_coding	1328
1.91098e-06	9	3268367	3268938	4	ensorlt00000001296	nos1-202	protein_coding	9425
1.92204e-06	1	21499903	21500226	4	ensorlt00000037547		protein_coding	-31667
1.97904e-06	17	29590025	29590441	2	ensorlt00000031446	adcyap1b-201	protein_coding	88362
1.98483e-06	13	27888080	27888746	12	ensorlt00000040543	vwa7-201	protein_coding	9791
1.99003e-06	8	3193274	3193518	32	ensorlt00000034461	cacng2-201	protein_coding	-18019
2.03191e-06	7	24447350	24447662	8	ensorlt00000031987		protein_coding	-13181
2.04974e-06	23	23987294	23987777	19	ensorlt00000024192	svopl-202	protein_coding	-9247
2.08032e-06	19	3197358	3197619	22	ensorlt00000027268	msrb1b-202	protein_coding	7388
2.09853e-06	1	1675488	1675956	18	ensorlt00000000086	hk1-201	protein_coding	9638
2.11467e-06	11	608327	608789	9	ensorlt00000038868		protein_coding	-10378
2.1232e-06	11	9707435	9707804	15	ensorlt00000004959	sp4-201	protein_coding	-9523
2.1253e-06	4	1015627	1015963	9	ensorlt00000030799		protein_coding	-14260
2.12585e-06	15	14467087	14467532	3	ensorlt00000004477	htr7a-201	protein_coding	-25692
2.13345e-06	6	31732844	31733325	13	ensorlt00000031899	mrpl23-201	protein_coding	51748
2.1413e-06	15	19400337	19400538	5	ensorlt00000007328	gnrh3-201	protein_coding	-6996
2.14456e-06	13	4484826	4485500	15	ensorlt00000036350	clns1a-207	protein_coding	3928
2.15573e-06	16	5411867	5412153	22	ensorlt00000037746	ensorle00000244486	protein_coding	5027
2.1617e-06	13	19628057	19628311	7	ensorlt00000012081	inpp5ka-201	protein_coding	-11591
2.16803e-06	4	8626705	8627260	19	ensorlt00000031464	si:dkey-30h22.11-201	protein_coding	-2199
2.18399e-06	14	27123219	27123640	7	ensorlt00000041909		protein_coding	4207
2.19158e-06	3	32447839	32448427	15	ensorlt00000040742		protein_coding	-4672
2.19527e-06	18	6781356	6781713	3	ensorlt00000038398	ensorle00000262640	protein_coding	73807
2.19674e-06	24	338127	338666	25	ensorlt00000041720	lbr-201	protein_coding	7
2.23594e-06	8	1439163	1439590	2	ensorlt00000027408	rbfox3b-203	protein_coding	-66587
2.25347e-06	6	5169041	5169962	10	ensorlt00000023023	ric8a-201	protein_coding	-36050
2.25347e-06	22	1857271	1857902	32	ensorlt00000032633	zfyve26-203	protein_coding	-7694
2.2721e-06	9	3444786	3445162	15	ensorlt00000043767	rfc5-202	protein_coding	-1583
2.32779e-06	8	21946276	21946660	23	ensorlt00000020420		protein_coding	12221
2.33556e-06	11	23768132	23768599	8	ensorlt00000041700		protein_coding	-20760
2.33883e-06	4	7740779	7741352	18	ensorlt00000006066	mbd3b-201	protein_coding	6317
2.36072e-06	19	14682012	14682321	0
2.36124e-06	4	2853989	2854192	13	ensorlt00000001289	sned1-202	protein_coding	-3022
2.36412e-06	19	11820002	11820384	8	ensorlt00000038298	mmp21-201	protein_coding	2606
2.36412e-06	2	24825435	24825789	15	ensorlt00000045817		protein_coding	1175
2.4145e-06	4	13857095	13857397	18	ensorlt00000010623	upf1-201	protein_coding	-7435
2.41558e-06	7	8823908	8824189	28	ensorlt00000005913	ttc34-202	protein_coding	-1691
2.44301e-06	4	3276079	3277067	31	ensorlt00000001953	slc35d1a-201	protein_coding	-1278
2.44981e-06	15	29912403	29912820	27	ensorlt00000031097	ret-202	protein_coding	2182
2.461e-06	17	13240289	13240546	14	ensorlt00000010078	paxip1-201	protein_coding	-8066
2.52422e-06	9	29400114	29400667	4	ensorlt00000021384		protein_coding	22402
2.52422e-06	22	1003182	1003545	23	ensorlt00000010984	jkamp-201	protein_coding	-4365
2.52422e-06	11	288420	289295	13	ensorlt00000030843		protein_coding	-1731
2.54056e-06	22	710004	710702	19	ensorlt00000031807		protein_coding	0
2.54056e-06	3	3801636	3802312	17	ensorlt00000000105	sirt3-202	protein_coding	0
2.54816e-06	1	29184453	29184962	24	ensorlt00000015644	kcnip2-204	protein_coding	-2295
2.58842e-06	18	16108861	16109278	1	ensorlt00000026606	5s_rrna-201	rrna	72805
2.62368e-06	23	22953116	22953410	17	ensorlt00000042228		protein_coding	4895
2.62735e-06	21	19014347	19014840	5	ensorlt00000037647	ikzf2-201	protein_coding	-37724
2.64885e-06	12	8472965	8473744	18	ensorlt00000043664		protein_coding	7134
2.68674e-06	10	3054055	3054441	6	ensorlt00000025369	pcdh10b-201	protein_coding	17303
2.72345e-06	20	23422779	23423267	21	ensorlt00000027270	apodb-202	protein_coding	-706
2.74063e-06	17	193077	193672	2	ensorlt00000038113	ensorle00000255081	protein_coding	1733
2.76381e-06	22	7913322	7913825	12	ensorlt00000016721	ypel5-201	protein_coding	6334
2.77393e-06	11	23414146	23414583	7	ensorlt00000016243	tpd52-203	protein_coding	-12406
2.79939e-06	21	27650821	27651342	1	ensorlt00000022747		protein_coding	-87502
2.80187e-06	3	9533964	9534472	4	ensorlt00000029254		protein_coding	4353
2.80528e-06	4	10392136	10392502	11	ensorlt00000008428	uhrf1-201	protein_coding	5831
2.80886e-06	14	26905926	26906310	5	ensorlt00000035790		protein_coding	-45787
2.8111e-06	4	5991933	5992264	8	ensorlt00000004327		protein_coding	-9671
2.82974e-06	10	15202070	15202665	27	ensorlt00000042066		protein_coding	4162
2.82974e-06	1	15217248	15217633	17	ensorlt00000007785	odam-201	protein_coding	8154
2.8489e-06	19	9315919	9316133	31	ensorlt00000029331		protein_coding	0
2.97131e-06	16	30976159	30976530	7	ensorlt00000020800	etv1-202	protein_coding	48144
2.98135e-06	14	2045707	2046166	15	ensorlt00000046062	zgc:153990-201	protein_coding	4355
3.00814e-06	4	7265321	7265634	8	ensorlt00000028832		protein_coding	-2750
3.03087e-06	13	16276856	16277185	2	ensorlt00000009541	cbl-201	protein_coding	82806
3.06907e-06	11	11354936	11355376	17	ensorlt00000006335	hoxa7-201	protein_coding	1219
3.07698e-06	21	27776701	27777015	2	ensorlt00000022775	cntnap5a-202	protein_coding	4950
3.0894e-06	13	21902861	21903349	12	ensorlt00000014103	clpb-201	protein_coding	4868
3.09087e-06	7	5370548	5371328	6	ensorlt00000036576	ensorle00000285487	protein_coding	2156
3.09844e-06	24	1281511	1281954	14	ensorlt00000041070	ensorle00000297862	protein_coding	0
3.1054e-06	24	23087422	23087931	18	ensorlt00000022743	gpr132a-201	protein_coding	-7008
3.1054e-06	10	15184868	15185181	25	ensorlt00000032807		protein_coding	0
3.11664e-06	11	22256708	22257149	19	ensorlt00000014964		protein_coding	1990
3.1497e-06	1	28813136	28813767	20	ensorlt00000015073		protein_coding	-2702
3.15185e-06	4	27159354	27159697	8	ensorlt00000030671	bcl6aa-201	protein_coding	-3779
3.17628e-06	17	5809236	5809767	21	ensorlt00000034488	ensorle00000292017	protein_coding	6614
3.22487e-06	4	32564477	32564885	18	ensorlt00000021850	ncln-201	protein_coding	-8809
3.23217e-06	15	26530544	26531083	14	ensorlt00000014273	mcu-201	protein_coding	-21353
3.25841e-06	21	5001790	5002098	10	ensorlt00000042805	si:dkey-91i10.2-201	protein_coding	-7649
3.26701e-06	3	20487585	20488103	16	ensorlt00000009796	zgc:162592-201	protein_coding	25385
3.27752e-06	4	13055739	13056002	14	ensorlt00000009727	ankrd13c-202	protein_coding	12100
3.30098e-06	15	29933857	29934235	29	ensorlt00000017552	si:dkey-192p21.6-201	protein_coding	3965
3.30098e-06	16	15259741	15260304	16	ensorlt00000008153		protein_coding	-18996
3.35973e-06	6	27742298	27742684	17	ensorlt00000019151	zgc:158366-201	protein_coding	-5565
3.36954e-06	11	5640818	5641357	24	ensorlt00000002665		protein_coding	3943
3.36954e-06	19	7651837	7652392	24	ensorlt00000026630	ensorle00000227340	snorna	175
3.37625e-06	15	3503512	3503721	8	ensorlt00000001024	cdc42ep3-201	protein_coding	7620
3.38839e-06	4	29377401	29377882	17	ensorlt00000020809	ghrhr-202	protein_coding	8546
3.39283e-06	9	16851843	16852136	14	ensorlt00000013771	rhobtb2a-203	protein_coding	-9494
3.40357e-06	19	10232873	10233561	16	ensorlt00000027057		protein_coding	3690
3.45307e-06	23	5461028	5461357	7	ensorlt00000031463	ifrd1-201	protein_coding	3467
3.60697e-06	7	20956236	20956592	16	ensorlt00000017447		protein_coding	-9157
3.61281e-06	18	8564969	8565333	2	ensorlt00000045738	ensorle00000228716	protein_coding	11305
3.64779e-06	10	7815447	7815861	5	ensorlt00000034626		protein_coding	-41872
3.67844e-06	12	19534165	19534864	10	ensorlt00000014848	skor2-201	protein_coding	-1911
3.67947e-06	18	11526569	11527157	7	ensorlt00000006277	larp7-201	protein_coding	4223
3.69892e-06	8	19785968	19786240	28	ensorlt00000018170		protein_coding	-537
3.70873e-06	19	352098	352699	18	ensorlt00000046369		protein_coding	4847
3.70962e-06	11	7219502	7219933	22	ensorlt00000027770	sf3b4-201	protein_coding	-2152
3.71344e-06	9	11890943	11891252	11	ensorlt00000045729		protein_coding	-4623
3.71344e-06	21	30322824	30323357	1	ensorlt00000025424	asic4a-201	protein_coding	15041
3.83323e-06	18	14684397	14684772	17	ensorlt00000008264	hdlbpb-201	protein_coding	5525
3.84486e-06	22	24609374	24609949	14	ensorlt00000022661	mpp5-203	protein_coding	-4462
3.85867e-06	11	25452424	25452699	15	ensorlt00000036142	gstr-202	protein_coding	-11855
3.88175e-06	5	750212	750616	12	ensorlt00000024685	aspn-201	protein_coding	2770
3.92195e-06	13	16355284	16355644	7	ensorlt00000009541	cbl-201	protein_coding	4347
3.92195e-06	6	29705092	29705756	7	ensorlt00000020054		protein_coding	-4406
3.99211e-06	21	128422	128669	19	ensorlt00000040647		protein_coding	-7270
3.99211e-06	6	30618687	30619045	1	ensorlt00000020264	tshz3a-201	protein_coding	-51800
3.99629e-06	1	17411226	17411557	3	ensorlt00000031659		protein_coding	7223
4.0307e-06	6	6744373	6744934	15	ensorlt00000001002	pdcd2l-201	protein_coding	-5228
4.11883e-06	1	35142208	35142408	12	ensorlt00000018189	rgs12b-202	protein_coding	8829
4.17995e-06	8	1462582	1463055	2	ensorlt00000027408	rbfox3b-203	protein_coding	-90006
4.27843e-06	7	1097630	1098075	5	ensorlt00000000495	tafa5l-201	protein_coding	21606
4.27843e-06	12	29851260	29851550	10	ensorlt00000019212	lyz-201	protein_coding	-55
4.31047e-06	1	15554307	15554580	15	ensorlt00000039542		protein_coding	1967
4.3334e-06	21	5303354	5303696	11	ensorlt00000012910	fam160a2-201	protein_coding	5412
4.33975e-06	21	862531	862995	14	ensorlt00000028322	ensorle00000302406	protein_coding	2934
4.34214e-06	5	14204369	14204629	14	ensorlt00000042397		protein_coding	3000
4.39719e-06	19	21798080	21798575	8	ensorlt00000016955	gsg1l2b-201	protein_coding	-4945
4.51474e-06	16	29602056	29602385	23	ensorlt00000020509	nek10-201	protein_coding	-77
4.51584e-06	11	20394588	20395700	6	ensorlt00000043503	ensorle00000248612	protein_coding	-52335
4.56868e-06	14	26646334	26647371	8	ensorlt00000018583		protein_coding	9298
4.58659e-06	23	18379583	18379788	8	ensorlt00000033697	sema3c-201	protein_coding	-2381
4.59795e-06	5	3762974	3763244	11	ensorlt00000031885	eefsec-201	protein_coding	12963
4.60965e-06	4	24015995	24016816	21	ensorlt00000042522		protein_coding	7652
4.61992e-06	8	4537701	4538122	16	ensorlt00000003151	ngfra-201	protein_coding	27722
4.61992e-06	17	3720269	3720623	14	ensorlt00000038739	ensorle00000251811	protein_coding	-1809
4.62003e-06	3	32325522	32326046	18	ensorlt00000042733		protein_coding	-11443
4.63383e-06	9	21627520	21627937	10	ensorlt00000018661	tmem150aa-201	protein_coding	7284
4.71783e-06	9	25635515	25635878	14	ensorlt00000034750	mtmr3-204	protein_coding	-15164
4.71854e-06	18	23408163	23408595	4	ensorlt00000040022		protein_coding	-287
4.7465e-06	17	29558588	29559056	3	ensorlt00000022360	emilin2a-201	protein_coding	-68867
4.75613e-06	22	12368645	12369025	24	ensorlt00000020014		protein_coding	-5891
4.76817e-06	8	3329524	3329899	34	ensorlt00000001981	slc1a9-201	protein_coding	3759
4.80599e-06	4	7812257	7812751	17	ensorlt00000006224	map2k2a-201	protein_coding	3233
4.95945e-06	7	5431780	5431980	10	ensorlt00000025897	ola-mir-133-2-201	mirna	-11450
5.04461e-06	6	23421369	23421832	7	ensorlt00000015342	syt9b-202	protein_coding	3641
5.0693e-06	15	11152790	11153189	10	ensorlt00000002827	kcnq5a-204	protein_coding	9095
5.08235e-06	2	3396997	3397422	5	ensorlt00000041794		protein_coding	-73
5.09598e-06	24	9158708	9159029	23	ensorlt00000042325	cep57l1-203	protein_coding	-355
5.11027e-06	11	19052788	19053172	16	ensorlt00000010857	oxsm-201	protein_coding	-4051
5.16244e-06	7	23189679	23190045	12	ensorlt00000031531		protein_coding	-40608
5.2635e-06	17	7685112	7685836	0
5.28829e-06	5	22903944	22904771	2	ensorlt00000014266	cntn4-202	protein_coding	6460
5.31225e-06	23	6915584	6915942	14	ensorlt00000033719	usp15-202	protein_coding	236
5.32063e-06	8	13934314	13934832	25	ensorlt00000045912		protein_coding	-2094
5.34461e-06	20	25482850	25483477	7	ensorlt00000030430	dpp6a-203	protein_coding	-877
5.34461e-06	8	14262606	14262949	9	ensorlt00000034298		protein_coding	-12774
5.35667e-06	23	23136994	23137245	17	ensorlt00000037504	myrfl-201	protein_coding	-1980
5.45702e-06	16	29440720	29441102	15	ensorlt00000044257	ensorle00000284834	protein_coding	-3237
5.46123e-06	19	24254582	24254801	7	ensorlt00000045677		protein_coding	-834
5.47534e-06	13	27182614	27183502	8	ensorlt00000029708	ensorle00000261300	protein_coding	4258
5.48666e-06	4	10572408	10572886	0
5.51018e-06	13	32555956	32556260	18	ensorlt00000019628	si:ch1073-280e3.1-201	protein_coding	888
5.51266e-06	12	877503	878625	12	ensorlt00000043367	atp6v1b2-201	protein_coding	50254
5.53528e-06	7	7585662	7586012	25	ensorlt00000004896	kif5aa-203	protein_coding	-14182
5.58257e-06	20	11616240	11616839	0
5.77539e-06	22	17858264	17858722	9	ensorlt00000031505	ensorle00000306432	protein_coding	-1451
5.79514e-06	9	28723879	28724681	11	ensorlt00000029728		protein_coding	-4490
5.79782e-06	2	22335402	22336538	0
5.80288e-06	5	29736916	29737161	11	ensorlt00000020623	tns2b-202	protein_coding	1950
5.95122e-06	19	23277517	23278020	8	ensorlt00000018245	jmjd1cb-201	protein_coding	-2163
5.99071e-06	19	22425564	22425856	22	ensorlt00000038219	trim16-201	protein_coding	4300
5.99612e-06	14	3913347	3913609	1	ensorlt00000001143	jade2-201	protein_coding	71891
6.08403e-06	1	31418509	31418713	13	ensorlt00000045297	ensorle00000283953	protein_coding	1927
6.14247e-06	4	16507362	16507755	0
6.18735e-06	4	13758303	13758671	16	ensorlt00000039968	pde4cb-204	protein_coding	-3055
6.1995e-06	8	26030707	26030916	7	ensorlt00000023939		protein_coding	-595
6.24674e-06	3	9757076	9757280	13	ensorlt00000001417	bbox1-201	protein_coding	374
6.25302e-06	1	26609340	26609672	4	ensorlt00000029517	mfng-201	protein_coding	28981
6.26921e-06	9	20467293	20467916	5	ensorlt00000017577	rflna-201	protein_coding	7531
6.30354e-06	16	13866678	13867068	11	ensorlt00000006902	csmd3a-204	protein_coding	20254
6.30937e-06	3	37998733	37999117	18	ensorlt00000038525		protein_coding	-4217
6.31372e-06	22	11039659	11040261	5	ensorlt00000018814	rnf144aa-202	protein_coding	-40463
6.31372e-06	18	8683344	8684147	1	ensorlt00000005300	caap1-201	protein_coding	-39839
6.31372e-06	4	3266306	3266541	31	ensorlt00000001943	rpp21-201	protein_coding	-1125
6.32456e-06	20	23962239	23962916	6	ensorlt00000017104	cdh6-201	protein_coding	21078
6.41382e-06	23	23298592	23298907	22	ensorlt00000036041	grip1-201	protein_coding	-1596
6.44644e-06	16	30752850	30753344	2	ensorlt00000020764	thsd7ab-201	protein_coding	26907
6.50028e-06	8	18546378	18546840	8	ensorlt00000027733		protein_coding	-2520
6.52521e-06	17	28491906	28492207	13	ensorlt00000022097	abhd3-202	protein_coding	4964
6.5411e-06	12	7302209	7302646	5	ensorlt00000046695	ralba-202	protein_coding	5315
6.5812e-06	6	27229759	27230235	13	ensorlt00000030729		protein_coding	-3850
6.62641e-06	18	28736112	28736355	10	ensorlt00000014219		protein_coding	6345
6.63297e-06	1	35934371	35935249	16	ensorlt00000018813		protein_coding	0
6.78075e-06	9	20996038	20996312	3	ensorlt00000027982	ensorle00000279003	srna	-13002
6.80739e-06	2	18268991	18269437	10	ensorlt00000025790	en1b-201	protein_coding	3970
6.82844e-06	2	6192688	6193380	2	ensorlt00000000245		protein_coding	-18956
6.93371e-06	1	2721484	2722005	21	ensorlt00000000439	si:ch211-214c7.5-201	protein_coding	5174
7.14592e-06	9	8626164	8626715	5	ensorlt00000046819		protein_coding	-21766
7.14592e-06	21	25160583	25160854	14	ensorlt00000033157		protein_coding	12017
7.34353e-06	5	28023079	28023680	13	ensorlt00000019743	si:dkey-85p17.3-203	protein_coding	0
7.3785e-06	1	32680094	32680442	8	ensorlt00000028813		protein_coding	18961
7.39115e-06	2	7025291	7025965	7	ensorlt00000000693		protein_coding	1699
7.39564e-06	24	1334198	1334464	14	ensorlt00000011351	zc3h14-201	protein_coding	1433
7.4072e-06	12	28250872	28251442	9	ensorlt00000018745		protein_coding	-7226
7.44357e-06	8	10138577	10139068	25	ensorlt00000036800	ensorle00000271405	protein_coding	430
7.46717e-06	3	30683838	30684177	4	ensorlt00000028747	kctd15-202	protein_coding	0
7.52026e-06	9	1178077	1178454	10	ensorlt00000029933	dmrt3a-201	protein_coding	-1994
7.52962e-06	1	8868981	8869383	18	ensorlt00000026861	ttbk1a-202	protein_coding	-6705
7.67705e-06	8	1291579	1292066	3	ensorlt00000001077	grin2ca-201	protein_coding	-37621
7.69638e-06	2	9035680	9036063	7	ensorlt00000035038		protein_coding	9261
7.70824e-06	14	27122799	27123180	7	ensorlt00000041909		protein_coding	4667
7.93143e-06	13	3225828	3226488	16	ensorlt00000001379	axl-201	protein_coding	-2765
7.95267e-06	17	14151002	14151516	17	ensorlt00000010959	plvapa-203	protein_coding	2533
7.95415e-06	1	9273888	9274268	8	ensorlt00000004030	mchr1a-201	protein_coding	34075
7.97282e-06	17	17038522	17038810	16	ensorlt00000027249		protein_coding	-2401
7.98756e-06	1	36623953	36624381	9	ensorlt00000019014	mxi1-204	protein_coding	-26780
8.00037e-06	14	11459490	11459931	23	ensorlt00000005881	thsd1-202	protein_coding	2710
8.04522e-06	6	28230352	28231319	10	ensorlt00000019711	tigara-201	protein_coding	4412
8.04607e-06	16	27864010	27864380	36	ensorlt00000030765		protein_coding	122
8.07211e-06	21	31065357	31065900	20	ensorlt00000025814	tmem177-201	protein_coding	0
8.102e-06	8	19673263	19674027	13	ensorlt00000027444		protein_coding	6516
8.16055e-06	19	82109	82601	23	ensorlt00000041111	cdr2l-201	protein_coding	-1732
8.27491e-06	24	4615541	4615960	5	ensorlt00000013797	rgs6-201	protein_coding	16246
8.29648e-06	24	10002319	10002722	4	ensorlt00000042795	mdga2-204	protein_coding	26136
8.29648e-06	15	7373294	7374259	16	ensorlt00000002020	si:ch211-189k9.2-202	protein_coding	-6435
8.42678e-06	9	540452	540851	22	ensorlt00000039378	unc13ba-202	protein_coding	2448
8.42852e-06	1	4156195	4156667	11	ensorlt00000002001	usp34-201	protein_coding	8392
8.55597e-06	14	27662737	27663107	8	ensorlt00000019049	tmem248-202	protein_coding	7805
8.57631e-06	2	17822203	17822745	2	ensorlt00000005424	ccnt2b-201	protein_coding	75374
8.57631e-06	16	1542030	1542380	2	ensorlt00000025684	znf407-201	protein_coding	7581
8.5764e-06	23	18613230	18613444	0
8.62034e-06	2	22049579	22050084	23	ensorlt00000032260	raph1b-202	protein_coding	2927
8.644e-06	19	13906782	13907178	20	ensorlt00000039717	rgs9b-201	protein_coding	678
8.72152e-06	19	21993665	21994119	17	ensorlt00000029110	sult2st2-203	protein_coding	11452
8.72866e-06	11	4316065	4316297	15	ensorlt00000035479		protein_coding	20453
8.74463e-06	11	25464668	25465512	15	ensorlt00000036142	gstr-202	protein_coding	-24099
8.75906e-06	8	2317618	2318778	24	ensorlt00000042738		protein_coding	0
8.79286e-06	1	18793157	18793485	6	ensorlt00000009432	arhgap10-201	protein_coding	-45153
8.83522e-06	23	13634580	13634788	24	ensorlt00000027143	pwp1-201	protein_coding	1193
8.85249e-06	20	23273210	23273517	16	ensorlt00000016332	gpr158a-202	protein_coding	26736
8.86828e-06	7	3707072	3707841	19	ensorlt00000001919	sars1-201	protein_coding	-1412
8.89869e-06	1	2238510	2239209	19	ensorlt00000036510		protein_coding	5217
9.08513e-06	13	30056022	30056345	12	ensorlt00000040927	brip1-201	protein_coding	12372
9.09617e-06	1	29935120	29935497	2	ensorlt00000030523		protein_coding	17801
9.1508e-06	9	1087231	1087665	5	ensorlt00000039803		protein_coding	-21150
9.26111e-06	15	21917470	21917822	18	ensorlt00000008925	lgi1a-201	protein_coding	-10030
9.26776e-06	20	17840078	17840327	18	ensorlt00000028155		protein_coding	-132
9.31581e-06	17	30196468	30197111	21	ensorlt00000022488	prkci-201	protein_coding	-6171
9.38884e-06	1	8732123	8732385	18	ensorlt00000003673	ugp2a-201	protein_coding	-13807
9.40581e-06	15	8218658	8218874	0
9.45555e-06	18	10576535	10577052	8	ensorlt00000045489	gba3-202	protein_coding	-1538
9.48491e-06	15	29550853	29551726	4	ensorlt00000041813	si:ch211-106f21.1-201	protein_coding	59170
9.65812e-06	16	22554646	22554982	13	ensorlt00000017679	si:dkey-34d22.5-201	protein_coding	-5524
9.75748e-06	13	2890461	2890862	9	ensorlt00000001176	zgc:85932-201	protein_coding	3953
9.82019e-06	23	23048814	23049150	15	ensorlt00000033926	ptprb-201	protein_coding	-1388
9.83876e-06	16	19297332	19297610	23	ensorlt00000039042	sphk2-201	protein_coding	780
1.00315e-05	8	24951016	24951547	24	ensorlt00000031976		protein_coding	0
1.00592e-05	20	11816867	11817332	19	ensorlt00000035834		protein_coding	2733
1.00723e-05	5	14759184	14759633	8	ensorlt00000009238		protein_coding	-7631
1.00723e-05	3	34675144	34675499	2	ensorlt00000019296	mmp15-201	protein_coding	27606
1.01117e-05	3	33495886	33496283	4	ensorlt00000029605	adamts18-203	protein_coding	-51859
1.02936e-05	16	21563127	21563377	18	ensorlt00000033390		protein_coding	-14115
1.03419e-05	7	26051890	26052303	15	ensorlt00000027995		protein_coding	-12942
1.03587e-05	16	2992373	2992919	9	ensorlt00000030698	zgc:91890-203	protein_coding	10587
1.04875e-05	9	15834511	15834822	11	ensorlt00000012804	fam172a-201	protein_coding	-46009
1.06905e-05	9	1273090	1273808	13	ensorlt00000025766	fbp2-201	protein_coding	-3947
1.09669e-05	23	3978564	3978967	10	ensorlt00000012098	arid2-201	protein_coding	-2664
1.10109e-05	10	7475617	7476012	2	ensorlt00000000890	slc4a11-201	protein_coding	42950
1.10696e-05	17	6165654	6166014	15	ensorlt00000006715	dpp9-201	protein_coding	-1540
1.10721e-05	19	24334609	24334973	11	ensorlt00000015247	slc9a3r1a-202	protein_coding	-1620
1.10927e-05	7	33611155	33611509	12	ensorlt00000021154		protein_coding	4724
1.11725e-05	13	10418787	10419100	10	ensorlt00000031734	pitpnm3-202	protein_coding	-888
1.12568e-05	18	3073031	3073390	22	ensorlt00000032275		protein_coding	627
1.13556e-05	11	900257	900878	16	ensorlt00000029705	cks1b-201	protein_coding	-3426
1.13617e-05	18	26909648	26910058	14	ensorlt00000038258		protein_coding	-15142
1.13647e-05	5	21930985	21931488	4	ensorlt00000013801	gxylt2-201	protein_coding	-5080
1.14092e-05	19	1791580	1792719	15	ensorlt00000032311		protein_coding	9063
1.14621e-05	19	24662196	24662696	8	ensorlt00000032663	waplb-201	protein_coding	-16335
1.14683e-05	11	21056588	21056939	5	ensorlt00000012894	phf14-201	protein_coding	33854
1.15037e-05	2	15593758	15594241	6	ensorlt00000037232	zgc:92027-202	protein_coding	-5803
1.16322e-05	9	28338875	28339252	16	ensorlt00000020851		protein_coding	0
1.16954e-05	13	1799198	1799756	2	ensorlt00000000686	si:cabz01090165.1-201	protein_coding	-2035
1.16967e-05	11	4633659	4634002	20	ensorlt00000035269		protein_coding	1297
1.174e-05	23	12406485	12406946	11	ensorlt00000016458	pus7l-202	protein_coding	30604
1.18338e-05	19	1899998	1900214	21	ensorlt00000003008	mrtfab-203	protein_coding	1440
1.18805e-05	18	16623902	16624317	1	ensorlt00000033743		protein_coding	-78584
1.19897e-05	6	4559281	4559536	10	ensorlt00000040552	ensorle00000249573	protein_coding	3801
1.19927e-05	22	765492	765811	16	ensorlt00000010799	slc25a21-201	protein_coding	-9168
1.1994e-05	20	7420553	7420808	10	ensorlt00000035695	ensorle00000252035	srna	-203
1.1994e-05	16	25862512	25862882	11	ensorlt00000019305		protein_coding	-910
1.20474e-05	13	15431668	15432158	7	ensorlt00000009245	mlf1-201	protein_coding	24527
1.21623e-05	16	26989861	26990169	13	ensorlt00000032066	onecutl-201	protein_coding	9823
1.22393e-05	24	22479632	22480285	15	ensorlt00000046934	myt1la-204	protein_coding	6985
1.24481e-05	14	30284905	30285305	12	ensorlt00000045625		protein_coding	-6600
1.25218e-05	13	5436855	5437148	8	ensorlt00000031800		protein_coding	12313
1.253e-05	24	4019806	4020356	2	ensorlt00000044280	nrxn3b-202	protein_coding	-29718
1.27578e-05	2	16693325	16693637	6	ensorlt00000004610	timmdc1-201	protein_coding	-829
1.28091e-05	16	30755081	30755596	2	ensorlt00000020764	thsd7ab-201	protein_coding	24655
1.2859e-05	6	13869572	13869848	15	ensorlt00000005345		protein_coding	16113
1.28717e-05	23	1278813	1279572	4	ensorlt00000011050	sox5-204	protein_coding	56761
1.29303e-05	11	20384423	20385179	6	ensorlt00000043503	ensorle00000248612	protein_coding	-42170
1.29725e-05	21	21389555	21389796	26	ensorlt00000046092		protein_coding	-5239
1.30641e-05	3	4412016	4412334	15	ensorlt00000000216	adamtsl5-201	protein_coding	-34798
1.3082e-05	13	32380141	32380605	2	ensorlt00000019554	spsb4a-202	protein_coding	74436
1.31287e-05	9	1160299	1160856	10	ensorlt00000041081	dmrt2a-201	protein_coding	2650
1.3153e-05	13	16563927	16564165	19	ensorlt00000026579	ensorle00000227289	snorna	1811
1.32201e-05	4	6757176	6757456	17	ensorlt00000004967	tnni3k-202	protein_coding	-72
1.32482e-05	19	3094814	3095301	27	ensorlt00000046900	grid2ipb-204	protein_coding	5560
1.32482e-05	20	19743830	19744167	5	ensorlt00000026120	ensorle00000226306	mirna	-11248
1.32889e-05	16	32637742	32638310	15	ensorlt00000037460	iqgap3-201	protein_coding	-15058
1.33629e-05	23	20976282	20976612	7	ensorlt00000021160	tmem110l-201	protein_coding	-14683
1.33826e-05	23	1273518	1274180	6	ensorlt00000011050	sox5-204	protein_coding	62153
1.35078e-05	21	8821712	8822183	7	ensorlt00000041668	si:dkey-100n23.3-201	protein_coding	-6142
1.36019e-05	17	18286712	18287243	3	ensorlt00000042759	si:ch211-119o8.4-201	protein_coding	31427
1.37087e-05	4	14020285	14020638	11	ensorlt00000036365	ensorle00000269420	protein_coding	17233
1.37214e-05	9	32132278	32132876	13	ensorlt00000022229	zdhhc12a-201	protein_coding	0
1.37289e-05	6	31731567	31732021	9	ensorlt00000044426	ensorle00000273799	protein_coding	-50696
1.37923e-05	23	22519322	22519876	14	ensorlt00000021647	dclre1c-201	protein_coding	6437
1.38413e-05	17	25173172	25173560	10	ensorlt00000041132	prtfdc1-202	protein_coding	17216
1.39783e-05	19	8011667	8012003	19	ensorlt00000008232	vkorc1-201	protein_coding	250
1.40238e-05	5	30790083	30790579	14	ensorlt00000032306	tacc1-201	protein_coding	0
1.41907e-05	10	29829318	29829915	2	ensorlt00000032120	pcdh1b-202	protein_coding	8911
1.41907e-05	8	451551	451801	25	ensorlt00000033385		protein_coding	-59
1.42248e-05	22	28717337	28717862	9	ensorlt00000037544	ensorle00000271991	protein_coding	-5337
1.43269e-05	23	3775452	3775987	6	ensorlt00000034685	slc13a4-202	protein_coding	-94
1.43769e-05	3	6267740	6268088	13	ensorlt00000034987	nav2a-203	protein_coding	26298
1.44087e-05	17	30130248	30130704	21	ensorlt00000022471	sec62-201	protein_coding	-3202
1.4478e-05	6	5581032	5581612	6	ensorlt00000040103		protein_coding	15188
1.45614e-05	16	32636935	32637429	15	ensorlt00000037460	iqgap3-201	protein_coding	-14251
1.48323e-05	22	792689	793256	15	ensorlt00000033362	ensorle00000319688	protein_coding	-11277
1.48944e-05	12	16847718	16848001	11	ensorlt00000013733	hook3-204	protein_coding	-7078
1.5055e-05	13	8290330	8290718	20	ensorlt00000040463	spartb-201	protein_coding	1238
1.51374e-05	9	32291659	32292061	9	ensorlt00000022255	prkg2-201	protein_coding	-12519
1.51626e-05	3	36325482	36325805	15	ensorlt00000019462	tph1b-201	protein_coding	300
1.52691e-05	3	36314975	36315267	15	ensorlt00000028880	si:ch211-260e23.9-201	protein_coding	2041
1.53141e-05	18	14800707	14801517	17	ensorlt00000036763	acap1-201	protein_coding	12664
1.53453e-05	4	7288566	7289132	13	ensorlt00000005641		protein_coding	2087
1.5477e-05	12	29424503	29424808	5	ensorlt00000027356	tdgf1-201	protein_coding	-10989
1.5486e-05	21	25301159	25301644	14	ensorlt00000022474	maats1-201	protein_coding	0
1.56173e-05	8	25133222	25133783	20	ensorlt00000021651	rcn3-201	protein_coding	-1646
1.56323e-05	1	32680461	32680661	8	ensorlt00000028813		protein_coding	18742
1.56323e-05	4	29718951	29719429	2	ensorlt00000020962	trabd2b-202	protein_coding	-87680
1.56781e-05	13	18771619	18771920	15	ensorlt00000011877	alp3-201	protein_coding	-9621
1.57082e-05	10	29400776	29401132	8	ensorlt00000014420	si:dkey-280e21.3-201	protein_coding	3638
1.57082e-05	21	235163	235493	21	ensorlt00000032366	ensorle00000276717	protein_coding	10294
1.57948e-05	6	8345107	8345534	16	ensorlt00000035007	isg20-202	protein_coding	0
1.59853e-05	10	15184324	15184763	25	ensorlt00000032807		protein_coding	145
1.60004e-05	23	23731899	23732414	29	ensorlt00000034828	rpl18a-201	protein_coding	-3378
1.60004e-05	8	4632127	4632683	20	ensorlt00000036984	asb16-203	protein_coding	1330
1.60029e-05	16	11920229	11920585	7	ensorlt00000006409	slc6a3-201	protein_coding	-3819
1.60179e-05	19	22440122	22440437	23	ensorlt00000017457	fads6-201	protein_coding	-554
1.61391e-05	24	18942470	18943056	3	ensorlt00000022152	tfap2d-201	protein_coding	10213
1.62183e-05	20	22846732	22847121	6	ensorlt00000033170		protein_coding	-8315
1.62183e-05	7	1978467	1978827	13	ensorlt00000032189		protein_coding	10375
1.64479e-05	16	31150863	31151492	8	ensorlt00000046057	ensorle00000255047	protein_coding	-5150
1.65192e-05	23	1179796	1180511	8	ensorlt00000011037	etnk1-202	protein_coding	-2215
1.67914e-05	8	1478442	1479617	0
1.69086e-05	7	32049292	32049755	7	ensorlt00000023052	plxna3-202	protein_coding	-14809
1.69389e-05	6	29285263	29285789	23	ensorlt00000043459	bcl2l13-202	protein_coding	685
1.70189e-05	12	3069016	3070044	10	ensorlt00000037125	trim23-201	protein_coding	-4089
1.71313e-05	2	22473536	22473916	7	ensorlt00000006821		protein_coding	26532
1.71934e-05	9	7477313	7477532	16	ensorlt00000034263	atxn2-201	protein_coding	22136
1.72575e-05	4	18638827	18639369	2	ensorlt00000045195	ensorle00000323223	protein_coding	29123
1.72575e-05	14	28179235	28179436	5	ensorlt00000019119	dtx2-201	protein_coding	45921
1.72879e-05	4	5896001	5896359	10	ensorlt00000004139	lrrc39-201	protein_coding	2099
1.72911e-05	14	1622661	1623058	5	ensorlt00000039539		protein_coding	-16986
1.72911e-05	5	4118030	4118436	18	ensorlt00000002010	b4galnt1b-201	protein_coding	-3206
1.749e-05	22	22903797	22904413	1	ensorlt00000028236	ensorle00000291363	protein_coding	18867
1.75022e-05	12	12987675	12987941	22	ensorlt00000009587		protein_coding	-6862
1.75096e-05	23	7816482	7817155	3	ensorlt00000000499	tafa5-201	protein_coding	74708
1.75501e-05	17	15594662	15595207	19	ensorlt00000012181	zgc:56409-201	protein_coding	5714
1.75555e-05	14	13992824	13993222	28	ensorlt00000008181	lipia-201	protein_coding	-801
1.75642e-05	18	999729	999960	4	ensorlt00000046736		protein_coding	-15795
1.76032e-05	12	15154541	15154780	18	ensorlt00000044771		protein_coding	-7770
1.76341e-05	22	23641603	23641823	19	ensorlt00000022607		protein_coding	18552
1.77001e-05	15	22583678	22583891	4	ensorlt00000009533	zgc:171482-201	protein_coding	-6782
1.77289e-05	8	8010586	8011130	10	ensorlt00000006324		protein_coding	36049
1.77498e-05	24	4653450	4653804	5	ensorlt00000041950		protein_coding	17795
1.77882e-05	9	5459255	5459557	16	ensorlt00000002293		protein_coding	14539
1.78282e-05	4	29555776	29556171	15	ensorlt00000046878		protein_coding	-2291
1.7889e-05	12	28653990	28654249	1	ensorlt00000037358	tcf4-202	protein_coding	48545
1.80281e-05	18	17241938	17242421	8	ensorlt00000032019	stim2b-201	protein_coding	-6743
1.81552e-05	3	26818724	26818999	11	ensorlt00000015782		protein_coding	747
1.82596e-05	20	23947580	23948041	6	ensorlt00000027513	ensorle00000319914	protein_coding	-27102
1.82596e-05	5	24548530	24548953	14	ensorlt00000039868		protein_coding	7164
1.82596e-05	5	11123142	11123502	5	ensorlt00000006971	shmt2-201	protein_coding	-15473
1.84051e-05	12	12395398	12395667	15	ensorlt00000009077	wbp1-201	protein_coding	1852
1.84622e-05	19	20594240	20594818	0
1.85041e-05	14	24041450	24041730	19	ensorlt00000017119	zgc:152891-201	protein_coding	0
1.86717e-05	17	18386871	18387288	10	ensorlt00000015584		protein_coding	8389
1.86853e-05	20	23184710	23185370	6	ensorlt00000016275	myo3a-201	protein_coding	-7927
1.86853e-05	2	10323794	10324192	17	ensorlt00000001524		protein_coding	-3100
1.86853e-05	23	20116626	20117125	10	ensorlt00000020641	th2-201	protein_coding	-6480
1.87243e-05	11	1026535	1027041	4	ensorlt00000032046	ensorle00000244066	protein_coding	-10091
1.8843e-05	3	4704486	4704920	10	ensorlt00000033112	zgc:153993-201	protein_coding	8497
1.89503e-05	6	17210593	17210993	6	ensorlt00000044589	roraa-205	protein_coding	-13188
1.90505e-05	1	19629862	19630303	29	ensorlt00000044176		protein_coding	5756
1.90545e-05	1	22773858	22774167	17	ensorlt00000012157	ttyh3b-202	protein_coding	0
1.92781e-05	13	18773942	18774384	15	ensorlt00000011877	alp3-201	protein_coding	-11944
1.94433e-05	8	24020405	24020644	9	ensorlt00000045623		protein_coding	-4445
1.94921e-05	3	1744175	1744676	14	ensorlt00000025977	5s_rrna-201	rrna	-311
1.963e-05	8	13401070	13401377	12	ensorlt00000013268	spag9a-201	protein_coding	-2973
1.97791e-05	6	26766853	26767252	14	ensorlt00000017663	nox5-202	protein_coding	-1643
1.98883e-05	2	1703279	1703965	15	ensorlt00000000033	zgc:113142-201	protein_coding	-11500
1.98883e-05	10	31073524	31073809	2	ensorlt00000034424	ensorle00000295587	protein_coding	39000
1.99162e-05	2	22561168	22561983	19	ensorlt00000006826	mbnl2-204	protein_coding	-21792
1.99417e-05	10	14953693	14954323	31	ensorlt00000046084	ensorle00000253053	protein_coding	-6763
1.99899e-05	6	9094124	9094437	12	ensorlt00000002194	syt12-201	protein_coding	-6151
1.99977e-05	24	22584245	22584601	5	ensorlt00000022709	hivep2a-202	protein_coding	30226
2.00917e-05	1	24492058	24492326	5	ensorlt00000013305	ncf4-201	protein_coding	-38079
2.02653e-05	11	16825054	16825368	9	ensorlt00000038684	zgc:91910-201	protein_coding	-8584
2.02718e-05	3	33010750	33011390	13	ensorlt00000018807	cep89-201	protein_coding	0
2.02821e-05	4	29426144	29426543	18	ensorlt00000046679		protein_coding	-3006
2.0382e-05	20	15375891	15376193	5	ensorlt00000009697	sema5a-203	protein_coding	66659
2.0382e-05	18	18726128	18726495	9	ensorlt00000039179		protein_coding	-13634
2.0382e-05	24	1463192	1463762	7	ensorlt00000011453	errb2-201	protein_coding	-14014
2.0382e-05	7	31350633	31351202	14	ensorlt00000030938	ccdc22-202	protein_coding	-7585
2.04549e-05	6	17674450	17675028	28	ensorlt00000034432		protein_coding	1307
2.04718e-05	19	22634897	22635119	10	ensorlt00000040139	ensorle00000306073	protein_coding	26082
2.04925e-05	1	28880558	28880792	22	ensorlt00000015219	sirt7-201	protein_coding	-783
2.04925e-05	1	31653792	31653992	2	ensorlt00000017584	tusc3-201	protein_coding	52154
2.08446e-05	19	3110008	3110475	30	ensorlt00000039248	grid2ipb-203	protein_coding	2540
2.09796e-05	5	6766623	6766856	13	ensorlt00000038725		protein_coding	12355
2.12273e-05	9	18871804	18872257	20	ensorlt00000038963	tbc1d10aa-201	protein_coding	10739
2.12806e-05	18	14677788	14678608	16	ensorlt00000008264	hdlbpb-201	protein_coding	11689
2.13941e-05	10	14195439	14195811	29	ensorlt00000004654		protein_coding	-8819
2.13941e-05	18	29666595	29667008	7	ensorlt00000034124		protein_coding	27128
2.14051e-05	22	3068524	3069028	7	ensorlt00000013479	alkbh1-201	protein_coding	12030
2.15304e-05	24	6675573	6676097	15	ensorlt00000015951	rock2b-201	protein_coding	5746
2.1809e-05	8	13116173	13116522	26	ensorlt00000012344	tnrc6c1-201	protein_coding	11848
2.19852e-05	24	10520870	10521544	26	ensorlt00000042798	meis2a-202	protein_coding	-7892
2.201e-05	6	15823354	15823840	23	ensorlt00000041285		protein_coding	2235
2.21502e-05	14	15785830	15786169	22	ensorlt00000043101		protein_coding	0
2.22639e-05	7	5194598	5194808	11	ensorlt00000002953	rbbp8l-202	protein_coding	16928
2.24571e-05	3	32991099	32991801	11	ensorlt00000018793	zgc:165481-201	protein_coding	-3960
2.26952e-05	12	22039603	22039923	1	ensorlt00000040877		protein_coding	56899
2.28062e-05	9	2778513	2779025	2	ensorlt00000033281	rtn4r-201	protein_coding	-1844
2.28756e-05	13	32530150	32530490	19	ensorlt00000019603	si:ch211-210b2.3-201	protein_coding	-1469
2.28762e-05	9	5458656	5459103	16	ensorlt00000002293		protein_coding	14993
2.28762e-05	10	21761619	21762083	5	ensorlt00000009997	si:dkey-34l15.2-204	protein_coding	24641
2.28787e-05	20	25370122	25370465	5	ensorlt00000017455	ggh-201	protein_coding	-47585
2.29239e-05	16	9713903	9714255	22	ensorlt00000005315	gadl1-203	protein_coding	-5131
2.29358e-05	1	28923450	28923658	21	ensorlt00000038723		protein_coding	13375
2.29358e-05	1	10183126	10183523	16	ensorlt00000004660	nfix-202	protein_coding	1101
2.29358e-05	1	2295313	2295670	14	ensorlt00000029794	ensorle00000229370	protein_coding	-14081
2.32391e-05	14	7323067	7323318	12	ensorlt00000002057	pou4f3-201	protein_coding	-8004
2.33439e-05	17	9428595	9428958	7	ensorlt00000008988	ensorle00000080337	protein_coding	-13086
2.3495e-05	11	764072	764452	26	ensorlt00000000367	ecm1a-201	protein_coding	-748
2.35211e-05	21	10665152	10665726	18	ensorlt00000015765	grk1-201	protein_coding	5402
2.36637e-05	20	3191582	3192007	14	ensorlt00000003678	cldn11b-201	protein_coding	0
2.38556e-05	18	20748039	20748462	0
2.42368e-05	17	18103793	18104243	1	ensorlt00000015546	carmil3-201	protein_coding	75445
2.42425e-05	14	19030899	19031492	13	ensorlt00000012896	pcolcea-201	protein_coding	2015
2.4269e-05	20	11152430	11152678	2	ensorlt00000007123	col11a1a-201	protein_coding	929
2.42881e-05	18	1370560	1370913	16	ensorlt00000003031	npy2rl-201	protein_coding	-12277
2.43468e-05	22	6713520	6713911	16	ensorlt00000016061	klhdc2-201	protein_coding	1090
2.4371e-05	7	568710	569005	2	ensorlt00000030243		protein_coding	-32435
2.43966e-05	23	22956043	22956615	19	ensorlt00000042228		protein_coding	1690
2.45076e-05	2	17079867	17080484	11	ensorlt00000005053	lig4-201	protein_coding	-6241
2.48218e-05	1	9790590	9790910	17	ensorlt00000004347		protein_coding	786
2.49904e-05	10	30848509	30848854	10	ensorlt00000033724	ensorle00000291432	protein_coding	-503
2.52859e-05	24	23191101	23191433	19	ensorlt00000022773	ppp4r4-201	protein_coding	-9046
2.5407e-05	21	23268041	23268327	11	ensorlt00000027959	uggt2-202	protein_coding	-26270
2.5407e-05	11	7376218	7376541	8	ensorlt00000032954	znf516-201	protein_coding	2985
2.54684e-05	19	1044325	1044666	11	ensorlt00000029662	nudt13-201	protein_coding	-5316
2.57716e-05	18	29896583	29897166	13	ensorlt00000044768		protein_coding	-18245
2.57716e-05	17	27875382	27875667	24	ensorlt00000029985		protein_coding	1498
2.57778e-05	22	6057587	6057989	14	ensorlt00000015653	diras1b-201	protein_coding	1893
2.58775e-05	14	5554199	5554741	10	ensorlt00000023751		protein_coding	0
2.59733e-05	2	16426268	16426580	19	ensorlt00000004433	hs6st3a-201	protein_coding	-2765
2.59733e-05	18	14748972	14749718	20	ensorlt00000028617		protein_coding	0
2.59972e-05	24	12379492	12379848	8	ensorlt00000019880	zgc:153383-201	protein_coding	-48979
2.62046e-05	11	9072547	9072963	6	ensorlt00000039092		protein_coding	36823
2.63202e-05	2	1698582	1699021	15	ensorlt00000000033	zgc:113142-201	protein_coding	-6803
2.64324e-05	11	6610260	6610561	9	ensorlt00000003105	adgrb1b-202	protein_coding	8957
2.65218e-05	8	20949643	20950075	20	ensorlt00000019138	ntn1b-201	protein_coding	20975
2.6898e-05	11	5813450	5814055	11	ensorlt00000002821	osbpl10-204	protein_coding	-17622
2.69559e-05	1	35170409	35170842	12	ensorlt00000027389		protein_coding	-4176
2.70624e-05	8	23745016	23745507	8	ensorlt00000027727		protein_coding	4948
2.71693e-05	7	33510595	33511092	5	ensorlt00000021119	pex10-201	protein_coding	41838
2.73033e-05	18	6409170	6409599	0
2.74899e-05	21	609944	610217	5	ensorlt00000025827	etv5a-201	protein_coding	-10875
2.76121e-05	14	29793864	29794236	11	ensorlt00000030174		protein_coding	0
2.77123e-05	7	33930156	33930810	2	ensorlt00000043666		protein_coding	-2503
2.77453e-05	18	28846507	28846776	16	ensorlt00000014355	haus4-201	protein_coding	1301
2.78705e-05	12	17092668	17092949	2	ensorlt00000047102		pseudogene	531
2.83817e-05	24	2046709	2047101	22	ensorlt00000011920		protein_coding	1126
2.86206e-05	15	17220749	17221048	14	ensorlt00000006198	sf3b5-201	protein_coding	1338
2.86511e-05	4	30554187	30554482	25	ensorlt00000039712		protein_coding	-7833
2.86827e-05	6	16489131	16489506	17	ensorlt00000026298	snord16-201	snorna	0
2.86879e-05	4	10380629	10380904	11	ensorlt00000008428	uhrf1-201	protein_coding	17429
2.87417e-05	22	24414574	24415322	16	ensorlt00000022645	atp10d-201	protein_coding	0
2.87426e-05	2	467744	468228	12	ensorlt00000030126		protein_coding	4812
2.87656e-05	22	22975565	22976134	1	ensorlt00000028236	ensorle00000291363	protein_coding	-52285
2.87877e-05	16	27004380	27004625	12	ensorlt00000032066	onecutl-201	protein_coding	-4388
2.90422e-05	5	5192501	5192751	21	ensorlt00000046739	cacna1da-201	protein_coding	9066
2.92944e-05	20	17103016	17103511	18	ensorlt00000010708	trim55b-201	protein_coding	2994
2.95443e-05	1	4096105	4096487	14	ensorlt00000044865	pus10-202	protein_coding	3387
2.95464e-05	13	28854374	28854794	12	ensorlt00000017072		protein_coding	-34852
2.95464e-05	22	23296522	23296772	3	ensorlt00000027224	si:dkeyp-77c8.3-201	protein_coding	4653
2.96855e-05	17	5052714	5053115	14	ensorlt00000005329		protein_coding	-2224
2.96855e-05	3	1469607	1470045	9	ensorlt00000046527	slc24a1-202	protein_coding	56885
2.96909e-05	7	184576	184834	16	ensorlt00000030295	nadka-203	protein_coding	4172
3.00548e-05	3	27022064	27022453	11	ensorlt00000015860	gnrhr-201	protein_coding	0
3.00548e-05	18	28659784	28660115	13	ensorlt00000041250		protein_coding	391
3.01861e-05	6	30089512	30089995	5	ensorlt00000020081	tspan33b-201	protein_coding	-11723
3.03324e-05	14	21388333	21388674	10	ensorlt00000031995		protein_coding	22289
3.08056e-05	24	22450901	22451237	15	ensorlt00000022701	rnaseh1-201	protein_coding	-13107
3.08056e-05	3	24643342	24643598	19	ensorlt00000013873		protein_coding	-198
3.09365e-05	11	5350555	5351019	18	ensorlt00000045289	ensorle00000261576	protein_coding	349
3.12101e-05	1	30022566	30022805	4	ensorlt00000027608	ensorle00000248591	protein_coding	46066
3.12225e-05	20	23393958	23394445	25	ensorlt00000027662	arhgap21a-204	protein_coding	-19457
3.15649e-05	21	23795614	23796069	10	ensorlt00000022249	ednrbb-201	protein_coding	-12617
3.18433e-05	9	11532666	11533024	3	ensorlt00000029661		protein_coding	-16808
3.20055e-05	10	26131521	26132289	11	ensorlt00000012113	si:dkey-160o24.3-201	protein_coding	-13022
3.21556e-05	22	10492334	10492671	1	ensorlt00000042320	ensorle00000317790	protein_coding	-43170
3.2179e-05	2	14543535	14544174	4	ensorlt00000002976	erbb4a-203	protein_coding	16168
3.22371e-05	22	14783706	14783927	17	ensorlt00000042620		protein_coding	0
3.2652e-05	18	29965012	29965474	14	ensorlt00000042174	ensorle00000244466	protein_coding	0
3.26667e-05	12	18483709	18484154	12	ensorlt00000014432	rasgef1bb-202	protein_coding	0
3.27405e-05	8	25075301	25075521	20	ensorlt00000021634		protein_coding	-7960
3.29026e-05	12	1829523	1830066	17	ensorlt00000031292	ved-201	protein_coding	-152
3.29699e-05	7	26094995	26095375	19	ensorlt00000044098		protein_coding	-5963
3.33853e-05	23	22228175	22228681	25	ensorlt00000039181	nup107-202	protein_coding	3193
3.3542e-05	24	1782328	1782640	9	ensorlt00000011743	adgrg6-201	protein_coding	16163
3.36185e-05	16	1247344	1248226	10	ensorlt00000025695		protein_coding	-1741
3.43606e-05	18	18010866	18011230	22	ensorlt00000046262	metazoa_srp-201	misc_rna	0
3.45141e-05	22	25220816	25221282	21	ensorlt00000022724	kcnk3b-201	protein_coding	-2082
3.46707e-05	10	26760888	26761233	24	ensorlt00000012591	zdhhc2-201	protein_coding	3817
3.47176e-05	11	11857103	11857371	4	ensorlt00000006638	ptp4a2b-203	protein_coding	-12921
3.54866e-05	1	37082726	37083268	18	ensorlt00000032482	nsmce1-201	protein_coding	4356
3.54873e-05	16	31071664	31072452	5	ensorlt00000020878	dgkb-202	protein_coding	24025
3.56249e-05	1	16230055	16230834	13	ensorlt00000038650		protein_coding	-4653
3.56857e-05	12	2804289	2804922	18	ensorlt00000002212	mat2al-201	protein_coding	8767
3.57524e-05	9	31009110	31009659	15	ensorlt00000021837		protein_coding	1866
3.58876e-05	8	24365669	24366098	12	ensorlt00000021342	cbx1-201	protein_coding	58319
3.58876e-05	22	16074242	16074828	8	ensorlt00000021676	cldn20-201	protein_coding	-20531
3.61293e-05	7	18450617	18450963	0
3.62446e-05	20	25370486	25371053	5	ensorlt00000017455	ggh-201	protein_coding	-47949
3.63662e-05	14	12443690	12444393	11	ensorlt00000032742		protein_coding	-5347
3.63664e-05	24	14186339	14186761	19	ensorlt00000020671	slc2a12-201	protein_coding	3776
3.68174e-05	5	29477696	29477978	13	ensorlt00000044739	ensorle00000301715	protein_coding	-7978
3.72025e-05	22	8563672	8564077	8	ensorlt00000017344	acvr1l-202	protein_coding	-6196
3.73613e-05	3	27125273	27125608	17	ensorlt00000036655	myo5aa-203	protein_coding	3224
3.77036e-05	22	1043945	1044394	26	ensorlt00000043476	numb-203	protein_coding	-7125
3.79295e-05	7	32335777	32336022	3	ensorlt00000022918		protein_coding	23187
3.82675e-05	17	13269963	13270328	14	ensorlt00000010092	cnpy1-201	protein_coding	11954
3.83834e-05	13	2154357	2154796	0
3.84602e-05	1	7913006	7914086	10	ensorlt00000003032	dtd1-201	protein_coding	-8273
3.84982e-05	5	23229353	23229808	19	ensorlt00000014541	mybl2b-202	protein_coding	-2993
3.86895e-05	9	6328603	6329012	34	ensorlt00000040515	sept5a-202	protein_coding	-8466
3.8859e-05	16	28821345	28821636	8	ensorlt00000037525	syngap1b-201	protein_coding	-16503
3.90229e-05	7	34232817	34233175	4	ensorlt00000042057	lhfpl4b-201	protein_coding	0
3.93208e-05	4	12634466	12634865	10	ensorlt00000009452	htr2b-201	protein_coding	19013
3.9366e-05	13	3201930	3202455	16	ensorlt00000001341	lgals4-203	protein_coding	-19488
3.94834e-05	10	6927382	6927658	1	ensorlt00000028764		protein_coding	-85265
3.99876e-05	3	37328791	37329332	16	ensorlt00000044040	il-17a/f-1-201	protein_coding	1567
3.99876e-05	22	20793268	20793613	6	ensorlt00000022354	adi1-201	protein_coding	-385
4.00064e-05	22	764314	764717	16	ensorlt00000010799	slc25a21-201	protein_coding	-7990
4.02449e-05	20	12001568	12001821	3	ensorlt00000034814	ensorle00000259463	protein_coding	-57540
[truncated: 11,525 more rows]
